# Supplementary material for: Construction and validation of molecular subtypes of coronary artery disease based on ferroptosis-related genes
Source: BMC Cardiovasc Disord. 2022 Jun 22;22:283. doi: 10.1186/s12872-022-02719-1 (PMC9219127; doi:10.1186/s12872-022-02719-1)
Supplement: Supplementary file 4 — Additional file 4: Table S1. List of 156 ferroptosis-related genes. [file 12872_2022_2719_MOESM4_ESM.xlsx]

## Sheet: Sheet1
Table S1 List of 156 ferroptosis-related genes
Gene	source （Ferdb or Genecard）
ABCC1	Genecard
ACSF2	Genecard
ACVR1B	Genecard
AKR1C1	Genecard
ALOX12B	Genecard
ALOX5	Genecard
ALOXE3	Genecard
ATF3	Genecard
ATG13	Genecard
ATG3	Genecard
ATM	Genecard
ATP5MC3	Genecard
BACH1	Genecard
BID	Genecard
BRD4	Genecard
CAV1	Genecard
CBS	Genecard
CDKN1A	Genecard
CDO1	Genecard
CHAC1	Genecard
CHMP5	Genecard
CHMP6	Genecard
CS	Genecard
DPP4	Genecard
EGFR	Genecard
EMC2	Genecard
ENPP2	Genecard
FADS2	Genecard
FLT3	Genecard
G6PD	Genecard
GCH1	Genecard
HIF1A	Genecard
IDH1	Genecard
IFNG	Genecard
IREB2	Genecard
ISCU	Genecard
KEAP1	Genecard
LONP1	Genecard
LPIN1	Genecard
MAPK14	Genecard
MAPK3	Genecard
MAPK8	Genecard
MAPK9	Genecard
MTDH	Genecard
MTOR	Genecard
MYB	Genecard
NOX4	Genecard
NQO1	Genecard
PANX1	Genecard
PGD	Genecard
PHKG2	Genecard
PIK3CA	Genecard
PML	Genecard
RPL8	Genecard
SCD	Genecard
SCP2	Genecard
SLC1A5	Genecard
SLC38A1	Genecard
SQSTM1	Genecard
SRC	Genecard
STAT3	Genecard
TAZ	Genecard
TGFBR1	Genecard
TLR4	Genecard
TMBIM4	Genecard
TNFAIP3	Genecard
TP63	Genecard
ULK1	Genecard
ULK2	Genecard
YY1AP1	Genecard
ZEB1	Genecard
ZFP36	Genecard
ACSL3	Ferdb;Genecard
ACSL4	Ferdb;Genecard
ALOX12	Ferdb;Genecard
ALOX15	Ferdb;Genecard
ALOX15B	Ferdb;Genecard
ARNTL	Ferdb;Genecard
ATF4	Ferdb;Genecard
ATG5	Ferdb;Genecard
ATG7	Ferdb;Genecard
BAP1	Ferdb;Genecard
BECN1	Ferdb;Genecard
CA9	Ferdb;Genecard
CARS1	Ferdb;Genecard
CD44	Ferdb;Genecard
CDKN2A	Ferdb;Genecard
CISD1	Ferdb;Genecard
ELAVL1	Ferdb;Genecard
EPAS1	Ferdb;Genecard
FH	Ferdb;Genecard
FTH1	Ferdb;Genecard
GCLC	Ferdb;Genecard
GOT1	Ferdb;Genecard
GPX4	Ferdb;Genecard
HELLS	Ferdb;Genecard
HMGB1	Ferdb;Genecard
HMOX1	Ferdb;Genecard
HSPA5	Ferdb;Genecard
HSPB1	Ferdb;Genecard
LAMP2	Ferdb;Genecard
LPCAT3	Ferdb;Genecard
MAPK1	Ferdb;Genecard
MT1G	Ferdb;Genecard
MUC1	Ferdb;Genecard
NCOA4	Ferdb;Genecard
NF2	Ferdb;Genecard
NFE2L2	Ferdb;Genecard
NFS1	Ferdb;Genecard
PEBP1	Ferdb;Genecard
PRDX6	Ferdb;Genecard
PRKAA1	Ferdb;Genecard
PRKAA2	Ferdb;Genecard
RB1	Ferdb;Genecard
SAT1	Ferdb;Genecard
SLC3A2	Ferdb;Genecard
SLC7A11	Ferdb;Genecard
SOCS1	Ferdb;Genecard
TF	Ferdb;Genecard
TFRC	Ferdb;Genecard
TP53	Ferdb;Genecard
VDAC2	Ferdb;Genecard
ACSL1	Ferdb
ACSL5	Ferdb
ACSL6	Ferdb
AURKA	Ferdb
CASP8	Ferdb
CFTR	Ferdb
CP	Ferdb
CYBB	Ferdb
EGLN1	Ferdb
FTL	Ferdb
G3BP1	Ferdb
GCLM	Ferdb
GUCY1A1	Ferdb
ITGA6	Ferdb
MAP1LC3B	Ferdb
MAP1LC3C	Ferdb
MAP3K5	Ferdb
MDM2	Ferdb
MIF	Ferdb
MYC	Ferdb
NEDD4	Ferdb
NGB	Ferdb
PCBP1	Ferdb
PCBP2	Ferdb
PRC1	Ferdb
PRNP	Ferdb
RIPK1	Ferdb
SLC11A2	Ferdb
SLC39A14	Ferdb
SLC39A8	Ferdb
STEAP3	Ferdb
TIGAR	Ferdb
VDAC3	Ferdb
YAP1	Ferdb
