# Supplementary material for: Construction and validation of molecular subtypes of coronary artery disease based on ferroptosis-related genes
Source: BMC Cardiovasc Disord. 2022 Jun 22;22:283. doi: 10.1186/s12872-022-02719-1 (PMC9219127; doi:10.1186/s12872-022-02719-1)
Supplement: Supplementary file 5 — Additional file 5: Table S2. Differentially expressed ferroptosis-related genes between in two different subtypes of CAD based on "limma" R package [file 12872_2022_2719_MOESM5_ESM.xlsx]

## Sheet: Sheet1
Table S2 Differentially expressed ferroptosis-related genes between in two different subtypes of CAD based on "limma" R package
	Log2fold change (Log2FC)	AveExpr	T test	P.Value	Adj.P.Val (False discover rate, FDR)	HR.95L	HR.95H
BECN1	-0.432735	6.91916	-10.7556	5.62113e-19	2.90074e-16	6.86664	6.97168
HIF1A	-1.01684	6.3861	-10.7052	7.36073e-19	3.37639e-16	6.26176	6.51044
PCBP1	-0.523536	9.82142	-10.4348	3.12273e-18	9.23787e-16	9.75677	9.88607
BACH1	-0.696176	6.12032	-9.31777	1.21106e-15	7.00885e-14	6.02878	6.21186
MAP1LC3B	-0.46116	7.5799	-9.21465	2.09421e-15	1.0807e-13	7.51904	7.64076
VDAC2	-0.488008	7.79131	-9.16487	2.72723e-15	1.34569e-13	7.72667	7.85594
ATP5MC3	-0.601267	7.68188	-9.16157	2.77544e-15	1.35865e-13	7.60211	7.76164
CD44	-0.346796	7.17434	-9.08221	4.22701e-15	1.8764e-13	7.12836	7.22033
MTDH	-0.552677	5.81313	-9.05187	4.96394e-15	2.14211e-13	5.73933	5.88692
ZFP36	-0.402351	9.27096	-9.00223	6.45574e-15	2.63876e-13	9.21721	9.3247
FTH1	-0.450213	9.60758	-8.76812	2.22304e-14	6.97022e-13	9.54642	9.66873
MAP3K5	-0.455531	6.85817	-8.75433	2.3907e-14	7.38376e-13	6.79622	6.92012
MIF	-0.604867	8.38648	-8.60222	5.32241e-14	1.433e-12	8.30319	8.46977
NFE2L2	-0.567834	6.65629	-8.59961	5.39575e-14	1.44646e-12	6.57811	6.73447
LAMP2	-0.548012	6.78768	-8.51801	8.28049e-14	2.11016e-12	6.71181	6.86356
HSPA5	-0.447022	7.74751	-8.50312	8.95278e-14	2.2599e-12	7.68565	7.80937
TMBIM4	-0.436027	6.53824	-8.2031	4.29075e-13	8.18813e-12	6.47655	6.59993
SAT1	-0.516767	8.90977	-8.12937	6.29489e-13	1.13482e-11	8.83614	8.9834
TNFAIP3	-0.310244	7.31227	-8.05746	9.14055e-13	1.52568e-11	7.26807	7.35647
SCP2	-0.603282	5.86722	-7.72128	5.17006e-12	6.74694e-11	5.77828	5.95615
CASP8	-0.460188	6.91784	-7.63834	7.90347e-12	9.60593e-11	6.84963	6.98606
ATG3	-0.336837	5.1911	-7.61217	9.03364e-12	1.07693e-10	5.14122	5.24098
ACSL1	-0.759623	8.58465	-7.56169	1.16861e-11	1.33517e-10	8.47102	8.69829
ISCU	-0.488827	8.31924	-7.51344	1.49394e-11	1.64613e-10	8.24594	8.39253
BID	-0.43599	7.35284	-7.46067	1.95318e-11	2.05699e-10	7.28721	7.41846
PIK3CA	-0.359328	4.45649	-7.43568	2.2171e-11	2.28973e-10	4.40238	4.5106
RPL8	-0.523955	10.7627	-7.28981	4.63356e-11	4.35407e-10	10.6825	10.8429
PGD	-0.540743	8.49869	-7.12249	1.07294e-10	8.84242e-10	8.41456	8.58282
PEBP1	-0.378397	7.38751	-6.89759	3.28152e-10	2.29744e-09	7.32745	7.44757
IDH1	-0.435372	6.27684	-6.83918	4.37782e-10	2.9693e-09	6.20723	6.34644
ARNTL	-0.307432	6.18827	-6.54535	1.83939e-09	1.02019e-08	6.13771	6.23882
MAPK1	-0.357951	7.54576	-6.51645	2.11538e-09	1.15669e-08	7.48661	7.60492
ALOX15B	0.310542	5.76008	6.47343	2.60371e-09	1.39055e-08	5.70859	5.81157
SLC38A1	-0.56848	7.67217	-6.44499	2.98589e-09	1.56829e-08	7.57717	7.76718
GCH1	-0.685679	6.2321	-6.26213	7.16004e-09	3.3885e-08	6.11498	6.34922
HMGB1	-0.369099	8.53876	-6.16177	1.15173e-08	5.19073e-08	8.47515	8.60238
NCOA4	-0.455629	10.6416	-6.09422	1.58282e-08	6.88559e-08	10.5623	10.7209
MAPK14	-0.318399	7.14846	-6.02882	2.15021e-08	9.04564e-08	7.09275	7.20417
STAT3	-0.368228	8.90281	-6.02399	2.19932e-08	9.23028e-08	8.83825	8.96737
GUCY1A1	0.346982	6.38314	5.67198	1.11249e-07	3.92652e-07	6.31944	6.44684
MYC	-0.394892	6.86668	-5.4233	3.39445e-07	1.07455e-06	6.79149	6.94186
EGLN1	-0.341926	6.116	-5.35093	4.67324e-07	1.44262e-06	6.05026	6.18174
TLR4	-0.342077	6.78904	-4.56895	1.26464e-05	2.87649e-05	6.7141	6.86398
