# Supplementary material for: Construction and validation of molecular subtypes of coronary artery disease based on ferroptosis-related genes
Source: BMC Cardiovasc Disord. 2022 Jun 22;22:283. doi: 10.1186/s12872-022-02719-1 (PMC9219127; doi:10.1186/s12872-022-02719-1)
Supplement: Supplementary file 6 — Additional file 6: Table S3. All Gene Ontology (GO) terms [file 12872_2022_2719_MOESM6_ESM.xlsx]

## Sheet: BP
Table S3 All Gene Ontology (GO) terms
Category	ID	Term	Count	%	PValue	Genes	List Total	Pop Hits	Pop Total	Fold Enrichment	Bonferroni	Benjamini	False discover rate (FDR)
GOTERM_BP_DIRECT	GO:0050852	T cell receptor signaling pathway	53	2.76618	1.5723e-15	DENND1B, ITK, UBE2D2, TRAC, PTEN, CD3D, PSMD8, PSMD6, PSMD7, PSMD2, TRBC1, PDE4B, HLA-DPA1, SKP1, PSMA5, PSMA3, PSMA4, PIK3CA, PSMA1, LCK, PSME1, PRKD2, LCP2, PSMD12, PSMD14, PSEN1, BCL10, PSMB10, PSMB7, PSMB4, PSMB3, INPP5D, UBC, PSMB1, PLCG2, MAPK1, CSK, FYN, RPS27A, PAK2, RFTN1, PSMB8, PSMB9, NFKBIA, PSMC5, PTPRC, PSMC6, THEMIS2, UBE2N, HLA-DPB1, HLA-DRA, TAB2, CD247	1793	148	16792	3.35379	7.77156e-12	1.30999e-12	1.29348e-12
GOTERM_BP_DIRECT	GO:0002223	stimulatory C-type lectin receptor signaling pathway	42	2.19207	2.48534e-14	PSMD12, PSMD14, UBE2D2, ICAM2, ICAM3, BCL10, PSMB10, PSMD8, PSMB7, PSMD6, PSMB4, PSMD7, RPS6KA5, CLEC7A, PSMB3, PSMD2, UBC, PSMB1, PLCG2, FYN, RPS27A, PAK2, PRKACB, SKP1, LYN, FCER1G, PRKCD, PSMB8, PSMB9, CLEC4A, PSMA5, NFKBIA, PSMC5, PSMA3, PSMC6, PSMA4, PSMA1, PSME1, UBE2N, KRAS, TAB2, RAF1	1793	105	16792	3.74612	1.24345e-10	1.55302e-11	1.53345e-11
GOTERM_BP_DIRECT	GO:0043488	regulation of mRNA stability	40	2.08768	3.41499e-13	PSMD12, SET, PSMD14, ANP32A, YWHAB, FMR1, PSMB10, ZFP36L2, PSMD8, PSMB7, PSMD6, ZFP36, PSMB4, PSMD7, XPO1, PSMB3, PSMD2, UBC, PSMB1, TNPO1, RPS27A, PCID2, YTHDF2, PRKCD, TNFSF13, YWHAZ, PSMB8, PSMB9, PUM2, PSMA5, PSMC5, PSMA3, PSMC6, PSMA4, PSMA1, APEX1, SERBP1, PSME1, PABPC1, DCP2	1793	103	16792	3.63701	1.70752e-09	1.89684e-10	1.87293e-10
GOTERM_BP_DIRECT	GO:0038061	NIK/NF-kappaB signaling	27	1.40919	1.06769e-09	PSMD12, PSMD14, PSMB10, PSMD8, PSMB7, PSMD6, PSMB4, PSMD7, PPP4C, PSMB3, PSMD2, UBC, PSMB1, RPS27A, SKP1, PSMB8, PSMB9, PSMA5, PSMC5, PSMA3, PSMC6, PSMA4, PSMA1, UBA3, PSME1, BIRC2, BIRC3	1793	66	16792	3.83126	5.33844e-06	4.12434e-07	4.07237e-07
GOTERM_BP_DIRECT	GO:0043123	positive regulation of I-kappaB kinase/NF-kappaB signaling	43	2.24426	2.67923e-08	CANT1, SLC20A1, SECTM1, BCL10, ZC3HAV1, NOD2, LITAF, MTDH, TRIM8, CASP8, LGALS1, TBK1, IRAK1, UBC, CASP1, TNFSF10, S100A12, CCR7, FYN, FADD, RPS27A, TRIM22, MAP3K3, NDFIP1, PRKCB, RHOA, TNFRSF1A, VAPA, EEF1D, TNIP2, TRAF5, PELI1, TRIM13, UBE2N, CTNNB1, TERF2IP, S100A4, TAB2, TRIM38, MYD88, BIRC2, TMEM9B, BIRC3	1793	161	16792	2.50129	0.000133953	8.37093e-06	8.26544e-06
GOTERM_BP_DIRECT	GO:0006915	apoptotic process	104	5.42797	3.71401e-08	CYFIP2, MTCH1, ARL6IP1, GPR65, ZFAND6, UBE2D3, JADE1, PRF1, CIB1, GHITM, NR3C1, COMP, PYCARD, RPS6KA3, SLK, LGALS1, RPS6KA1, TNFSF10, DPF2, TNS4, IER3, SH3GLB1, CHIA, AREL1, PRKCB, PRKCD, NISCH, RRAGA, RRAGC, MAL, RAF1, S100A9, PPID, DAP3, RTN3, C5AR1, BCL10, RTN4, INPP5D, RAD21, FADD, NLRP1, CD14, YARS, ALOX15B, NFKBIA, DAP, MAP3K10, OGT, MYD88, TP73, TNFAIP8, ITGB2, PTEN, TNFAIP3, DDX41, LITAF,…	1793	567	16792	1.7178	0.000185683	9.77175e-06	9.6486e-06
GOTERM_BP_DIRECT	GO:0016064	immunoglobulin mediated immune response	10	0.521921	7.93285e-08	CD74, IL4R, FCER1G, INPP5D, PRKCD, IRF7, CD27, TLR8, BCL10, MYD88	1793	11	16792	8.51392	0.000396564	1.98282e-05	1.95783e-05
GOTERM_BP_DIRECT	GO:0033209	tumor necrosis factor-mediated signaling pathway	34	1.77453	1.39147e-07	PSMD12, PLVAP, PSMD14, PSMB10, PSMD8, PYCARD, PSMB7, PSMD6, PSMB4, PSMD7, PSMB3, PSMD2, UBC, PSMB1, RPS27A, STAT1, TNFSF13, TNFRSF10C, TNFRSF1B, PSMB8, PSMB9, TNFRSF1A, PSMA5, PSMC5, PSMA3, PSMC6, PSMA4, PSMA1, PSME1, FAS, CD27, LTB, BIRC2, BIRC3	1793	118	16792	2.69848	0.000695491	3.16179e-05	3.12194e-05
GOTERM_BP_DIRECT	GO:0043066	negative regulation of apoptotic process	85	4.43633	3.37525e-07	ARF4, TNFAIP8, FCMR, CDKN1B, DDX3X, ARL6IP1, ZFAND6, IHH, PTEN, CIB1, ADAR, PARK7, PHB2, COMP, RPS6KA3, MYC, RPS6KA1, CTSH, TIMP1, IER3, PCID2, AREL1, ANXA1, ANXA4, RPS6, ANXA5, SERPINB9, MIF, NGF, SOX10, MMP9, YWHAZ, PIAS1, HCK, TMBIM4, DAD1, CLDN7, TAX1BP1, PPIF, TMBIM6, PHIP, RAF1, CD44, BIRC2, BIRC3, CSF1R, BECN1, HDAC1, GLO1, PRAMEF11, PSEN1, HIGD1A, HSPD1, MTDH, PLAC8, IRAK1, PDCD10, UBC, U…	1793	455	16792	1.74956	0.0016862	6.96889e-05	6.88107e-05
GOTERM_BP_DIRECT	GO:0038095	Fc-epsilon receptor signaling pathway	43	2.24426	5.42158e-07	ITK, PSMD12, PSMD14, UBE2D2, BCL10, PSMB10, PSMD8, PPP3CA, PSMB7, PSMD6, PSMB4, PSMD7, PSMB3, PSMD2, UBC, PSMB1, PLCG2, MAPK1, FCER1A, RAC1, RPS27A, PAK2, SKP1, LYN, FCER1G, FOS, GAB2, PSMB8, VAV1, PSMB9, PSMA5, NFKBIA, PSMC5, PSMA3, PSMC6, PSMA4, PIK3CA, PSMA1, PSME1, UBE2N, KRAS, TAB2, LCP2	1793	178	16792	2.26241	0.00270712	0.000103124	0.000101825
GOTERM_BP_DIRECT	GO:0006928	movement of cell or subcellular component	27	1.40919	5.56983e-07	ARPC1B, FPR2, CORO1A, CAPZB, ADGRE5, ARHGDIB, CCL4, RAC1, ACTR3, ACTR2, MYLIP, MAP2K1, TUBB, STAT3, MSN, ARPC5, MAPK14, VNN2, ARPC2, ARPC3, CAPZA1, ABI1, CAPZA2, CD9, VIM, TLN1, ARF6	1793	86	16792	2.94027	0.00278104	0.000103124	0.000101825
GOTERM_BP_DIRECT	GO:0060333	interferon gamma mediated signaling pathway	24	1.25261	6.38451e-07	IFNGR1, STAT1, IFNGR2, PRKCD, NMI, HLA-F, HLA-E, TRIM8, HCK, IRF1, IRF2, HLA-DPB1, IRF7, IRF8, HLA-DRA, TRIM38, GBP2, FCGR1B, GBP1, CD44, TRIM22, IRF9, JAK1, HLA-DPA1	1793	71	16792	3.16574	0.00318717	0.000113986	0.00011255
GOTERM_BP_DIRECT	GO:0006955	immune response	78	4.07098	1.50336e-06	IFITM3, GPR65, NCF4, AQP9, LY75, SECTM1, CTSS, JCHAIN, COL4A3BP, IL18RAP, ADGRE5, FTH1, C1QBP, TRBC1, TNFSF10, CCR7, CTSC, TRIM22, CCR2, HLA-DPA1, CHIA, IK, IL4R, IL1R2, SERPINB9, HLA-F, TNFRSF1B, ILF2, GEM, VAV1, HLA-E, TNFRSF1A, TLR1, CHIT1, IRF8, LCP2, LTB, TLR4, TLR2, PTGER4, CEBPB, SEMA7A, IGSF6, CCL11, TCF7, C5AR1, CFP, CST7, IL2RG, CRIP1, HLA-DMA, HLA-DMB, NFIL3, DPP8, CCL5, CCL4, GBP2, FC…	1793	421	16792	1.73514	0.00748861	0.000243078	0.000240015
GOTERM_BP_DIRECT	GO:0007165	signal transduction	175	9.13361	1.50739e-06	CSF3R, FAM13B, LY75, IRS2, NR3C1, PYCARD, RPS6KA3, COL4A3BP, CCND3, PPP4R1, LGALS1, DPYSL2, RPS6KA1, NAMPT, TNFSF10, OSTF1, PRKACB, PDIA3, TLE3, RALBP1, MAP2K1, PRKCH, IL4R, SP110, PRKCB, IGFBP2, PRKCD, UBE4A, CSNK1D, CSNK1E, GEM, SIGIRR, BCAM, TYROBP, HGS, ADGRB1, CSNK2B, S100A6, TRIM13, VOPP1, RAF1, S100A9, NSMAF, CDC42SE1, CSF1R, MGST3, PEX11B, C5AR1, DAPP1, CREBL2, CSF2RB, IQGAP1, IQGAP2, HIF…	1793	1161	16792	1.41165	0.00750861	0.000243078	0.000240015
GOTERM_BP_DIRECT	GO:0060071	Wnt signaling pathway, planar cell polarity pathway	27	1.40919	2.3151e-06	PSMD12, PSMD14, ARRB2, PSMB10, PSMD8, PSMB7, PSMD6, PSMB4, PSMD7, PSMB3, PSMD2, UBC, PSMB1, RAC1, RPS27A, SMURF2, PSMB8, RHOA, PSMB9, PSMA5, PSMC5, PSMA3, PSMC6, PSMA4, PSMA1, PSME1, PFN1	1793	92	16792	2.74851	0.0115088	0.000350703	0.000346283
GOTERM_BP_DIRECT	GO:0000209	protein polyubiquitination	42	2.19207	3.51446e-06	PSMD12, RNF34, PSMD14, MGRN1, UBE2D2, UBE2D3, RNF19B, PSMB10, PSMD8, PSMB7, PSMD6, PSMB4, PSMD7, RNF114, RNF139, RNF138, PSMB3, PSMD2, UBC, PSMB1, RPS27A, RNF111, SKP1, MYLIP, UBE2B, RNF24, SMURF2, UBE2E1, UBE4A, UBE2A, PSMB8, CHFR, PSMB9, PSMA5, PSMC5, PSMA3, PSMC6, PSMA4, PSMA1, PSME1, TRIP12, BIRC2	1793	184	16792	2.13773	0.0174188	0.000501965	0.000495639
GOTERM_BP_DIRECT	GO:0016241	regulation of macroautophagy	17	0.887265	5.96936e-06	ATP6V1A, SH3GLB1, ATP6V1G1, ATP6V0B, ATP6V0E1, VPS26A, CAPNS1, ATP6V1B2, ATP6V1H, VPS35, ATP6V1E1, ATP6V0E2, ATP6V0D1, GAPDH, SNX6, EXOC1, UBQLN2	1793	44	16792	3.61842	0.0294059	0.000806509	0.000796345
GOTERM_BP_DIRECT	GO:0035666	TRIF-dependent toll-like receptor signaling pathway	13	0.678497	1.2451e-05	UBE2D2, UBE2D3, LY96, CASP8, TBK1, UBC, IRF7, CD14, FADD, RPS27A, TLR4, BIRC2, BIRC3	1793	28	16792	4.34818	0.0603572	0.00163796	0.00161732
GOTERM_BP_DIRECT	GO:0002181	cytoplasmic translation	12	0.626305	2.13108e-05	RPLP1, RPL22, RPLP0, RPL36, EIF4H, RPL15, RPL8, RPL29, RPL9, RPL6, EIF4B, RPL7	1793	25	16792	4.49535	0.101074	0.0027316	0.00269718
GOTERM_BP_DIRECT	GO:0060337	type I interferon signaling pathway	20	1.04384	2.42391e-05	IFITM3, IFITM1, IFNB1, STAT1, MX2, ADAR, TYK2, IFI35, HLA-F, PSMB8, IFIT2, HLA-E, ISG20, IRF1, IRF2, IRF7, IRF8, GBP2, IRF9, JAK1	1793	64	16792	2.92666	0.114141	0.00302929	0.00299111
GOTERM_BP_DIRECT	GO:0048010	vascular endothelial growth factor receptor signaling pathway	21	1.09603	4.34952e-05	CYFIP2, CYFIP1, FOXC2, XBP1, FOXC1, HSP90AA1, ROCK1, NCF2, NCF4, CYBA, MAPK14, RHOA, VAV1, PIK3CA, ABI1, NCK2, FYN, PRKD2, RAC1, PAK2, WASF2	1793	72	16792	2.73155	0.195457	0.00517696	0.00511172
GOTERM_BP_DIRECT	GO:0090263	positive regulation of canonical Wnt signaling pathway	29	1.51357	4.98627e-05	PSMD12, PSMD14, PSMB10, ARNTL, PSMD8, PSMB7, PSMD6, PSMB4, PSMD7, PSMB3, PSMD2, UBC, PSMB1, VPS35, RPS27A, SMURF2, FZD9, CSNK1D, CSNK1E, PSMB8, PSMB9, CTDNEP1, PSMA5, PSMC5, PSMA3, PSMC6, PSMA4, PSMA1, PSME1	1793	120	16792	2.26328	0.220669	0.00579683	0.00572378
GOTERM_BP_DIRECT	GO:0006914	autophagy	31	1.61795	5.38476e-05	RAB1A, BECN1, VCP, TSG101, RGS19, VPS4B, HMGB1, PARK7, GABARAP, MAP1LC3B, LAMP1, VPS51, IFI16, RB1CC1, ANXA7, NRBF2, UBQLN2, SH3GLB1, GABARAPL2, XBP1, TMEM59, DAP, TRIM17, HGS, CHMP2B, ATG2A, CHMP2A, TMBIM6, S100A9, TECPR2, VPS28	1793	133	16792	2.18289	0.236044	0.00585183	0.00577808
GOTERM_BP_DIRECT	GO:0051092	positive regulation of NF-kappaB transcription factor activity	31	1.61795	5.38476e-05	TRIM52, ITGB2, CIB1, BCL10, NOD2, MTDH, TRIM8, PYCARD, RPS6KA5, IRAK1, UBC, S100A12, LRRFIP1, RPS27A, TRIM22, NPM1, PRKCH, PRKCB, NFKBIA, TRAF5, TRIM13, UBE2N, TERF2IP, KRAS, PRKD2, TAB2, TRIM38, S100A9, TLR4, MYD88, TLR2	1793	133	16792	2.18289	0.236044	0.00585183	0.00577808
GOTERM_BP_DIRECT	GO:0031663	lipopolysaccharide-mediated signaling pathway	13	0.678497	6.15067e-05	LYN, LY96, MAPK14, MTDH, NFKBIA, HCK, IRAK1, CCL5, MAPK1, CD14, TLR4, MYD88, TLR2	1793	32	16792	3.80466	0.264749	0.00654196	0.00645951
GOTERM_BP_DIRECT	GO:0000165	MAPK cascade	50	2.6096	6.49162e-05	PLVAP, YWHAB, PEBP1, IRS2, PSMD8, PSMD6, ZFP36, PSMD7, MYC, PSMD2, MAP3K4, JAK1, MAP3K5, MAP2K1, MAPK8IP2, DUSP6, GFRA4, PSMA5, ITPKB, PSMA3, PSMA4, PSMA1, PSME1, RAF1, PSMD12, PSMD14, CSF2RB, IL2RG, RASGRP1, PSMB10, PSMB7, PSMB4, PSMB3, CCL5, UBC, PSMB1, MAPK1, FYN, RPS27A, MAP3K3, PSPN, PSMB8, PSMB9, GRIN1, SETX, PSMC5, PSMC6, ARTN, KRAS, LAMTOR3	1793	262	16792	1.78727	0.277177	0.00676075	0.00667555
GOTERM_BP_DIRECT	GO:0050900	leukocyte migration	29	1.51357	6.816e-05	ROCK1, C5AR1, ITGB2, FPR2, TREM1, INPP5D, PDE4B, FYN, LYN, CD74, FCER1G, ITGA4, ITGA3, GPR32, MSN, ATP1B3, MIF, MMP9, CD2, SLC7A7, SELL, PIK3CA, LCK, PECAM1, CD48, KRAS, PTPN6, PPIA, CD44	1793	122	16792	2.22618	0.288807	0.0068156	0.00672971
GOTERM_BP_DIRECT	GO:0032760	positive regulation of tumor necrosis factor production	16	0.835073	6.81696e-05	SASH3, FCER1G, HDAC1, LY96, CYBA, HMGB1, NOD2, RASGRP1, HLA-E, CD2, PYCARD, CD14, FADD, TLR4, MYD88, TLR2	1793	47	16792	3.18819	0.288841	0.0068156	0.00672971
GOTERM_BP_DIRECT	GO:0006954	inflammatory response	66	3.44468	7.57604e-05	TNFAIP6, ITGB2, LY75, TNFAIP3, PARK7, HMGB1, LIPA, PYCARD, ADGRE2, PSTPIP1, RPS6KA5, TBK1, IL18RAP, ADGRE5, HYAL1, BLNK, CCR7, RAC1, CCR2, PARP4, ANXA1, GPR32, CYBA, FOS, MIF, TNFRSF1B, TNFRSF1A, TLR1, HCK, TLR8, S100A9, TLR4, TLR2, HDAC4, CSF1R, CEBPB, SEMA7A, CCL11, C5AR1, CXCR4, LY96, FPR2, IFI16, CXCR1, CLEC7A, CCL5, CCL4, CXCR2, S100A12, CD14, NLRP1, CCR1, LYN, IL10RB, RARRES2, TNFRSF10C, NM…	1793	379	16792	1.6309	0.315329	0.007426	0.00733242
GOTERM_BP_DIRECT	GO:0002755	MyD88-dependent toll-like receptor signaling pathway	13	0.678497	8.73184e-05	LY96, HSPD1, TLR1, IRAK1, TNIP1, UBC, TLR8, TAB2, CD14, RPS27A, TLR4, MYD88, TLR2	1793	33	16792	3.68936	0.353777	0.00823594	0.00813215

## Sheet: CC
Category	ID	Term	Count	%	PValue	Genes	List Total	Pop Hits	Pop Total	Fold Enrichment	Bonferroni	Benjamini	FDR
GOTERM_CC_DIRECT	GO:0070062	extracellular exosome	575	30.0104	9.24582e-72	CYFIP2, CYFIP1, RPL30, RPL3, RPL34, ARPC5L, GHITM, PHB2, LIPA, RPL7, PSMD8, PCMT1, PSMD6, PSMD7, SCP2, CAPNS1, PSMD2, DPYSL2, NAMPT, VPS35, PRKACB, TMEM8A, GSTK1, PRKCH, PRKCB, RPL22, PRKCD, HPCAL1, RNASE6, SULT2B1, BCAM, PSME1, RPL24, RPL27, HPRT1, UQCRC2, VPS28, VPS26A, IQGAP1, SLC5A2, IQGAP2, GNS, ADH5, SLC5A5, CYB5R1, LDHB, LDHA, PRDX4, CYB5R3, C6, PRDX1, PLCG2, LTA4H, S100A11, S100A10, NAA50…	1857	2811	18224	2.00742	7.90518e-69	7.90518e-69	7.20249e-69
GOTERM_CC_DIRECT	GO:0005829	cytosol	601	31.3674	4.97299e-55	CYFIP2, CYFIP1, CDA, RPL30, RPL3, RPL32, WIPF1, RPL34, WIPF2, RPL8, BACH1, RPL9, RPL6, RPL7, PSMD8, PCMT1, PSMD6, TBK1, PSMD7, RNF114, CAPNS1, MYC, PSMD2, DPYSL2, NAMPT, RPL36, RPL35, RPL38, VPS35, RPL37, RPL39, PRKACB, IER3, GABARAPL2, ATG3, PRKCH, PRKCB, RPL22, PRKCD, SULT2B1, NISCH, MYL7, PRKAR1A, MTHFD2, CLNS1A, DDIT4, PSME1, RPL24, PLBD1, TXNIP, RPL27, HPRT1, RPL29, VPS28, SLBP, SET, VPS26A,…	1857	3315	18224	1.77919	4.25191e-52	2.12595e-52	1.93698e-52
GOTERM_CC_DIRECT	GO:0016020	membrane	403	21.0334	1.50397e-35	CYFIP2, RPL30, RPL32, RPL8, PHB2, RPL9, RPL6, RPL7, PSMD7, SCP2, CAPNS1, PSMD2, DPYSL2, TRBC1, RPL36, RPL35, CDK5RAP3, DDX17, GSTK1, PRKCD, HPCAL1, SIGIRR, NISCH, DDX39A, PRKAR1A, RPL24, JTB, RPL27, RPL29, RPN2, RPN1, CYB5R1, LDHB, LDHA, CYB5R3, RHOT1, RAD21, FIBP, HNRNPK, PPT1, HNRNPC, FXYD5, ACHE, ARF4, GPI, HEXB, RPLP0, LPCAT1, MED17, ATIC, MED13, ANXA6, ANXA7, NELFCD, JAK1, OFD1, SERPINB1, AN…	1857	2200	18224	1.79769	1.28589e-32	4.28631e-33	3.90531e-33
GOTERM_CC_DIRECT	GO:0005925	focal adhesion	116	6.05428	6.37457e-27	CYFIP1, RPL30, TES, RPL3, CD81, ARPC5L, RPL10A, RPL8, RPL9, RPL6, RPL7, RPS15, PPP1CB, PPP1CC, RPS17, CCND3, RPS16, RPS19, RPS18, CAPN2, RPL38, CPNE3, TNS4, RPS10, PDIA3, RPS9, MAP2K1, RPS7, RPS5, ACTN1, RPL22, ADAM10, CYBA, RPL27, LAP3, PFN1, PPIB, TLN1, PPIA, IQGAP1, CORO1C, CNN2, SDCBP, PACSIN2, LPXN, CD99, VASP, HSPA5, MSN, ARPC5, IGF2R, HNRNPK, PTPRC, ARPC2, RPS29, ARPC3, TRPV4, YWHAB, RPLP1…	1857	391	18224	2.91147	5.45026e-24	1.36256e-24	1.24145e-24
GOTERM_CC_DIRECT	GO:0005654	nucleoplasm	443	23.1211	5.71635e-25	ATF1, POP5, PID1, RPL3, MAML1, EHMT1, HNRNPR, RBPJ, PSMD8, PSMD6, PSMD7, SCP2, ZMIZ1, MYC, PSMD2, CREB3L2, NAMPT, HOXA3, BBX, PRKACB, JUNB, IER2, RNF111, DDX17, FNBP4, MBNL1, PRKCB, PRKCD, ZNF12, SOX10, DDX39A, SCO2, CLNS1A, PSME1, PRKD2, UQCRC2, ASF1A, SF1, SLBP, ZNF394, SET, MEAF6, CTBP1, HIF1A, PPP4C, TERT, RAD21, NRBF2, LTA4H, ZNF148, PHC2, PLK1, THAP12, TRIP4, A1CF, SETX, HNRNPK, HNRNPC, GPI…	1857	2784	18224	1.56159	4.88748e-22	9.77496e-23	8.90608e-23
GOTERM_CC_DIRECT	GO:0005737	cytoplasm	718	37.4739	3.5444e-23	CYFIP2, RPL30, TES, PID1, RPL3, RPL34, ARPC5L, RBPJ, RPL8, PHB2, BACH1, RPL9, RPL7, PCMT1, TBK1, SCP2, ZMIZ1, DPYSL2, NAMPT, RPL36, BBX, RPL35, IER2, CDK5RAP3, RNF111, GABARAPL2, MBNL1, CHIA, PRKCH, PRKCB, RPL22, PRKCD, RUFY1, SULT2B1, DDX39A, BIN2, PRKAR1A, CLNS1A, DDIT4, PSME1, RPL24, TXNIP, JTB, PRKD2, HPRT1, VPS28, CDC42SE1, SLBP, ZNF274, ZNF395, ZNF394, SET, MEAF6, CTBP1, ZC3HAV1, IQGAP1, BC…	1857	5222	18224	1.34933	3.03046e-20	5.05077e-21	4.60181e-21
GOTERM_CC_DIRECT	GO:0005913	cell-cell adherens junction	87	4.54071	1.77705e-17	TES, DDX3X, HSP90AB1, YWHAB, RPL34, OLA1, PARK7, BZW2, BZW1, RPL6, PCMT1, LASP1, SLK, ATIC, CAPZB, EFHD2, LRRFIP1, CLIC1, SH3GLB1, CAST, ANXA1, ANXA2, IST1, CSNK1D, YWHAZ, EEF1D, RPL24, PLIN3, TAGLN2, MAPRE1, RPL29, TLN1, PFN1, ALDOA, LRRC59, RAB1A, DDX6, TXNDC9, ASAP1, IQGAP1, ZC3HAV1, RTN4, PDLIM1, CNN2, DNAJB1, SDCBP, LDHA, SNX2, PUF60, PRDX1, PCBP1, EIF4H, RPL14, PACSIN2, H1FX, RPL15, EPS15, …	1857	323	18224	2.64331	1.51938e-14	2.17054e-15	1.9776e-15
GOTERM_CC_DIRECT	GO:0005634	nucleus	697	36.3779	1.86164e-14	CYFIP2, ATF1, RPL30, TES, RPL3, MAML1, ZNF292, RAX, EHMT1, RBPJ, PHB2, BACH1, RPL9, RPL6, RPL7, PSMD8, PSMD7, RNF114, MYC, PSMD2, CREB3L2, HOXA3, IER2, CDK5RAP3, RNF111, IER3, DDX17, MBNL1, TSPYL1, PRKCB, ZNF160, RPL22, PRKCD, DNTTIP2, ZNF12, SOX10, RUFY1, SULT2B1, DDX39A, WDR82, CLNS1A, RUFY2, TXNIP, RPL27, PRKD2, HOXB1, ASF1A, PRR13, SF1, SLBP, ZNF274, ZNF395, ZNF394, SET, RPN2, CTBP1, SDR39U1,…	1857	5415	18224	1.26318	1.59472e-11	1.98963e-12	1.81278e-12
GOTERM_CC_DIRECT	GO:0005840	ribosome	52	2.71399	2.04621e-13	RPL30, RPL3, RPL32, RPL34, RPLP1, RPLP0, MRPS10, RPL10A, RPL8, RPL9, RPL6, RPL7, RPS4X, RPS15, RPS6KA3, MRPL3, RPS17, RPS16, SERP1, RPS19, RPS18, RPL36, RPL35, RPL38, DENR, RPL37, MRPL9, RPS10, RPS9, RPS7, MRPS22, RPL22, RPS6, CANX, RPL24, RPL27, RPL29, SF1, RPL11, RPS15A, RPS3, RPL14, RPL15, RPS27A, RPL19, RPS25, RPS27, RPS29, APEX1, FAU, RSL24D1, RPS23	1857	166	18224	3.07416	1.74945e-10	1.9439e-11	1.7711e-11
GOTERM_CC_DIRECT	GO:0042470	melanosome	36	1.87891	2.78589e-11	CD63, RAB1A, TMED10, HSP90AB1, YWHAB, RPN1, SDCBP, LAMP1, PRDX1, RAB29, ANXA6, STX3, RAC1, CCT4, PDIA3, HSP90AA1, PDCD6IP, ANKRD27, HSPA5, ANXA2, RAB27A, ANXA11, NAP1L1, ATP1B3, PDIA6, YWHAZ, GPR143, SYPL1, CANX, ATP6V1B2, ERP29, P4HB, ANXA2P2, SEC22B, PPIB, RAN	1857	101	18224	3.49794	2.38194e-08	2.38194e-09	2.17021e-09
GOTERM_CC_DIRECT	GO:0030529	intracellular ribonucleoprotein complex	42	2.19207	8.92361e-11	SLBP, FMR1, MVP, RPLP0, EIF4A3, HNRNPR, IQGAP1, ZFP36L2, RPL7, RPS4X, ATXN2, ZFP36, XPO1, HNRNPDL, PUF60, PCBP1, RPS3, SNRPB2, NPM1, RPS9, HNRNPA3, PARP4, RPS7, CSNK1A1, RPS5, PABPC4, RPL22, RPS6, CSNK1E, EEF2, ILF2, HNRNPAB, LRPPRC, HNRNPK, NCL, HNRNPA2B1, RPL27, PABPC1, HNRNPC, HNRNPH3, GAPDH, SNRPB	1857	136	18224	3.03069	7.62968e-08	6.93608e-09	6.31954e-09
GOTERM_CC_DIRECT	GO:0022625	cytosolic large ribosomal subunit	28	1.46138	1.45083e-10	RPL30, RPL3, RPL32, RPL34, RPLP1, RPL12, RPLP0, RPL11, RPL10A, RPL8, RPL9, RPL6, RPL7, RPL36AL, RPL36, RPL14, RPL35, RPL38, RPL37, RPL15, RPL39, RPL19, RPL22, NHP2, RPL24, RPL27, RPL29, RSL24D1	1857	68	18224	4.04093	1.24046e-07	1.03372e-08	9.4183e-09
GOTERM_CC_DIRECT	GO:0043209	myelin sheath	44	2.29645	2.9981e-10	ATP6V1A, GPI, SLC25A3, VCP, NDUFA10, GDI2, COX5A, HSPD1, LDHB, TUBA1B, RAP1A, TUBA1A, DPYSL2, PRDX1, UQCRFS1, RPS27A, NDUFV2, CCT5, CCT3, PDIA3, CCT2, HSP90AA1, PDCD6IP, MDH1, HSPA5, MDH2, PGAM1, IMMT, MSN, MIF, TUFM, SOD1, GNB1, CANX, ATP6V1B2, UQCRC1, NDUFS3, VDAC2, UQCRC2, SLC25A5, TKT, DLD, SERINC5, ARF6	1857	152	18224	2.8408	2.56338e-07	1.97183e-08	1.79655e-08
GOTERM_CC_DIRECT	GO:0005730	nucleolus	143	7.46347	2.46388e-09	SRP19, RPL3, NCF2, RPL34, FMR1, GTF2B, ZDHHC7, HNRNPR, RPL10A, RBPJ, RPL8, RPL9, RPL7, PPP1CB, PYCARD, FBL, PPP1CC, RGS2, KAT5, RPS19, MYC, RPL36, ZNF207, RPL35, NBN, RPS10, CDK5RAP3, RNF111, DDX17, RPS9, IK, TSPYL1, RPS7, SP110, IMP3, RPS6, CIRBP, DNTTIP2, ILF2, FBXO11, DHX40, EEF1A1, TMX1, NCL, MORF4L2, SUB1, NHP2, SRSF5, PPID, SNRPA, DDX6, ZNF274, TSG101, MEAF6, CDKN2AIP, RPF1, MTDH, EMG1, TER…	1857	857	18224	1.63752	2.10661e-06	1.50472e-07	1.37097e-07
GOTERM_CC_DIRECT	GO:0000502	proteasome complex	24	1.25261	7.44485e-09	USP14, PSMD12, VCP, PSMD14, TXNL1, PSMB8, PSMB10, PSMB9, PSMD8, PSMA5, PSMB7, PSMD6, PSMC5, PSMA3, PSMB4, PSMC6, PSMD7, PSMA4, PSMA1, PSMB3, PSMD2, PSMB1, PSME1, PSMG2	1857	60	18224	3.92547	6.36533e-06	4.24356e-07	3.86636e-07
GOTERM_CC_DIRECT	GO:0010008	endosome membrane	45	2.34864	6.14828e-08	CD63, BECN1, LEPROT, TSG101, VPS4B, NCF4, UBE2D3, LY96, VPS26A, TCIRG1, CD1D, SNX3, SNX2, TBK1, IRAK1, LAMP1, UBC, VPS35, CD14, RPS27A, ATP6V0E2, HLA-DPA1, CD164, ATP6V0B, ATP6V0E1, NDFIP1, ATP6AP1, RHOB, TM9SF2, PIKFYVE, ACAP2, SNX17, IRF7, HLA-DPB1, TLR8, PLIN3, TAB2, UBA1, ATP6V0D1, LAMTOR3, TLR4, MYD88, VPS28, ITM2B, SPG21	1857	185	18224	2.38711	5.25664e-05	3.28549e-06	2.99344e-06
GOTERM_CC_DIRECT	GO:0015935	small ribosomal subunit	15	0.782881	6.85245e-08	RPS9, IMP3, RPS5, RPS6, RPS15, RPS4X, RPS25, RPS16, RPS18, RPS29, RPS3, FAU, RPS27A, DAP3, RPS23	1857	27	18224	5.45204	5.85868e-05	3.44638e-06	3.14004e-06
GOTERM_CC_DIRECT	GO:0022627	cytosolic small ribosomal subunit	20	1.04384	8.17007e-08	RPS9, DDX3X, RPS7, RPS5, RPS6, RPS15, RPS4X, RPS25, RPS17, RPS15A, RPS16, RPS27, RPS19, RPS18, RPS29, RPS3, FAU, RPS27A, RPS10, RPS23	1857	48	18224	4.08903	6.98517e-05	3.88078e-06	3.53583e-06
GOTERM_CC_DIRECT	GO:0005681	spliceosomal complex	29	1.51357	1.10621e-07	SF3B4, SF3B2, TXNL4B, U2AF1, HNRNPR, DDX41, PRPF8, SCAF8, HNRNPDL, SNRPD2, PPP1R8, SNRPB2, SNRPD3, SF3B1, SMNDC1, IVNS1ABP, SF3A3, SF3A1, CRNKL1, SNW1, DDX39A, HNRNPA2B1, SNRPG, WAC, HNRNPC, HNRNPH3, SNRPA, SNRPB, SF1	1857	94	18224	3.02762	9.45765e-05	4.97795e-06	4.53546e-06
GOTERM_CC_DIRECT	GO:0000785	chromatin	28	1.46138	1.22265e-07	KDM3A, KDM3B, HDAC1, JMJD1C, PARK7, HMGN4, RAD21, CAPN2, HMGN2, JUNB, HMGN3, HMGN1, MBD4, UBE2B, CBX3, CBX1, PLK1, RPA2, UBE2A, HIC1, SFPQ, SNW1, STAG2, WDR82, EIF3E, RAN, NFE2L2, TP73	1857	89	18224	3.08745	0.000104531	5.22682e-06	4.76221e-06
GOTERM_CC_DIRECT	GO:0045121	membrane raft	47	2.45303	2.29761e-07	RGS19, GNAI3, BCL10, PSEN1, PARK7, IQGAP1, HSPD1, RAP1B, EFNB1, LDHB, SDCBP, CASP8, SGCA, INPP5D, EFHD2, PGK1, CAPN2, CSK, FYN, FADD, CD14, CD55, S100A10, LYN, ANXA2, SMURF2, RFTN1, EEF2, TNFRSF1B, TNFRSF1A, TLR1, PIKFYVE, PLSCR1, PTPRC, LCK, PPT1, PECAM1, MAL, FAS, VDAC2, CD48, KRAS, HPSE, BIRC2, RHOQ, BIRC3, TLR2	1857	206	18224	2.23904	0.000196427	9.35457e-06	8.52305e-06
GOTERM_CC_DIRECT	GO:0005765	lysosomal membrane	56	2.92276	6.57119e-07	IFITM3, HSP90AB1, RNF13, TCIRG1, LITAF, ATRAID, LAMP1, ANPEP, LAMP2, ANXA6, VPS35, ATP6V1E1, SPG11, TMEM8A, HLA-DPA1, ATP6V1G1, ANXA2, MMD, VAMP8, RRAGA, LMBRD1, VAMP7, ATP6V1B2, ATP6V0D1, ARL8B, ATP6V1A, CD63, GNAI3, CD1D, PSEN1, ABCB9, HLA-DMA, HLA-DMB, AP5M1, UBC, PSAP, ATP6V1H, SLC15A3, CTSA, CD164, CD74, M6PR, LAPTM5, TM6SF1, IGF2R, TMEM59, GPR143, OSTM1, GNB1, HLA-DPB1, HLA-DRA, UBA1, HPSE,…	1857	274	18224	2.00572	0.000561679	2.5538e-05	2.3268e-05
GOTERM_CC_DIRECT	GO:0016607	nuclear speck	45	2.34864	7.46832e-07	RNF34, DDX3X, DDX46, MAML1, YTHDC1, CTR9, EIF4A3, SRP54, U2AF1, HIF1A, PRPF8, NXF1, PPP1CC, IFI16, SUMO1, ZMIZ1, BASP1, PPP1R8, SPOP, CCNL1, SF3B1, SMNDC1, TRIM22, SF3A3, PNISR, RBM39, RBM15, CSNK1A1, NONO, HIPK1, CRNKL1, THOC7, GATAD2A, PIAS1, SON, ZNF638, APEX1, WAC, SRSF3, LUC7L3, SRSF4, RNPS1, MNDA, SRSF5, TARDBP	1857	201	18224	2.19709	0.000638338	2.77627e-05	2.52949e-05
GOTERM_CC_DIRECT	GO:0005852	eukaryotic translation initiation factor 3 complex	11	0.574113	1.16316e-06	EIF3M, DDX3X, COPS5, EIF3K, EIF3L, EIF3I, EIF3G, EIF3H, EIF3E, EIF3D, EIF3A	1857	17	18224	6.35003	0.00099401	4.14376e-05	3.77543e-05
GOTERM_CC_DIRECT	GO:0005739	mitochondrion	189	9.8643	1.47466e-06	SRP19, MTCH1, NDUFA13, PANK2, CERK, RPL34, PARK7, PHB2, TOMM20, NARS, PYCARD, PPP1CC, COL4A3BP, RGS2, AKR7A2, CHCHD2, SCP2, MPC1, MYC, DPYSL2, MPC2, FTH1, VPS35, ATP6V1E1, SH3GLB1, GSTK1, MAP2K1, STARD7, ACSL1, TAP1, CYBA, COX6B1, TUFM, GNPAT, KARS, SLC9A6, SCO2, MTHFD2, DDIT4, UQCRC1, SUCLG2, JTB, VDAC2, SUCLG1, LAP3, UQCRC2, MMADHC, ISCU, DAP3, ATP6V1A, SLC22A4, DDX6, PSEN1, ADH5, ACAT1, PGS1, …	1857	1331	18224	1.39353	0.00126004	5.04332e-05	4.59503e-05
GOTERM_CC_DIRECT	GO:0071013	catalytic step 2 spliceosome	26	1.35699	3.39407e-06	ZCCHC8, SF3B2, EIF4A3, U2AF1, HNRNPR, DDX41, PRPF8, SNRPD2, SNRPB2, SNRPD3, SF3B1, SF3A3, SF3A1, HNRNPA3, PRPF4B, CRNKL1, SNW1, HNRNPK, SYF2, HNRNPH1, HNRNPA2B1, SNRPG, PABPC1, HNRNPC, RBM22, SNRPB	1857	92	18224	2.77343	0.00289773	0.000111613	0.000101692
GOTERM_CC_DIRECT	GO:0005764	lysosome	47	2.45303	3.55666e-06	CD63, ASAH1, TNFAIP3, CXCR4, PRCP, BCL10, ADRB2, ABCB9, ZC3HAV1, LIPA, GNS, GABARAP, CTSS, CST3, CTSO, AP5M1, LAMP1, HYAL1, LAMP2, PSAP, CAPN2, CTSH, CTBS, CTSC, CTSA, CD164, ANKRD27, FNBP1, USP4, RNASET2, LAPTM5, RAB27A, SOD1, CHIT1, HCK, TMEM59, RRAGA, RRAGC, NPC2, NBR1, CHMP2B, PPT1, TRIP10, PLBD1, HLA-DRA, HPSE, LAMTOR5	1857	226	18224	2.0409	0.00303633	0.000112627	0.000102616
GOTERM_CC_DIRECT	GO:0048471	perinuclear region of cytoplasm	100	5.21921	3.97277e-06	CYFIP2, CYFIP1, PLVAP, FMR1, CIB1, PARK7, COL4A3BP, SLK, KAT5, LAMP1, NPPA, PRKACB, MAP3K4, RPS6, PRKCD, CSNK1D, S100A6, S100A4, PPIB, DGKI, VCP, SET, ANP32A, BCL10, GABARAP, MTDH, ATXN2, CYB5R4, RAP1A, NDOR1, LPXN, SEC31A, BPTF, RAP1GAP2, LYN, NDFIP1, FZD9, M6PR, MSN, IGF2R, PUM2, COPS5, STK26, FBXL5, SERINC3, SERINC5, PICALM, ACHE, CALCOCO2, YWHAB, HMGB2, AKR1B1, ATRAID, PSTPIP1, ANXA6, CLIC1, …	1857	621	18224	1.5803	0.00339096	0.000121311	0.000110528
GOTERM_CC_DIRECT	GO:0005743	mitochondrial inner membrane	76	3.9666	5.93134e-06	MTCH1, SLC25A3, NDUFA13, ACADVL, COX4I1, NDUFA10, MRPS10, GHITM, COX6A1, PHB2, MRPL33, MRPL3, MPC1, MPC2, UQCRFS1, HMGCS2, MRPL9, SLC25A44, COX8A, GSTK1, MRPS22, NDUFC1, COQ10B, COX6B1, TUFM, HADHB, FGR, COX7A2L, SCO2, CSDE1, UQCRC1, PPIF, VDAC2, SUCLG1, TMEM126B, UQCRC2, MICU2, SLC25A5, SLC25A11, DAP3, SLC25A6, MRPS35, NDUFB6, NDUFB5, NDUFB4, NDUFB2, UQCR11, PSEN1, UQCR10, HIGD1A, COX5B, COX5A, …	1857	441	18224	1.69125	0.00505847	0.000174872	0.000159328
GOTERM_CC_DIRECT	GO:0030133	transport vesicle	26	1.35699	6.34648e-06	PLEKHF2, COPB2, TMED10, COPB1, TGOLN2, GOLGA5, TMED2, AP3S1, CD55, OVGP1, ANKRD27, YIPF3, M6PR, IGF2R, COPZ1, RAB11A, ARCN1, HCK, VAMP7, CRISPLD2, ERP29, PLIN3, KDELR2, SEC22B, SIPA1, VAMP3	1857	95	18224	2.68585	0.00541156	0.000180875	0.000164797
GOTERM_CC_DIRECT	GO:0031012	extracellular matrix	56	2.92276	7.69615e-06	ARF4, RPL30, TOMM20, RPL9, COMP, RPS4X, RPS17, RPS16, LGALS1, RPS19, RPS18, RAC1, RPS10, RAB8A, CCT2, HSP90AA1, CD93, ANXA2, RPS7, RPS5, TUBB, RPL22, CKAP4, SFPQ, VCAN, PLSCR1, CANX, RPL27, ZG16, SLC25A5, S100A9, GAPDH, SLC25A6, CSTA, RPL12, RPN1, RPL11, AEBP1, LTBP3, CFP, HSPD1, RPS15A, PRDX1, RPS3, HSPA5, TGFB3, RARRES2, EEF2, SOD3, SOD1, RPS25, HNRNPK, TGFBI, VIM, P4HB, RAN	1857	296	18224	1.85664	0.00655863	0.000212265	0.000193397
GOTERM_CC_DIRECT	GO:0016605	PML body	26	1.35699	1.14794e-05	SATB1, PTEN, PARK7, RNF4, ARNTL, TRIM8, TERT, SUMO1, SUMO3, UBN1, MKNK2, TOPBP1, NBN, TRIM27, ANKRD2, N4BP1, MORC3, RPA1, RPA2, HIPK1, CHFR, PIAS1, ISG20, TDP2, SP3, EIF3E	1857	98	18224	2.60363	0.00976691	0.000306714	0.000279451
GOTERM_CC_DIRECT	GO:0036464	cytoplasmic ribonucleoprotein granule	12	0.626305	1.36482e-05	RPS4X, TUBA1A, STAU1, NCL, FMR1, TUBB, RPS6, RPLP0, RAC1, IQGAP1, PABPC1, RPL6	1857	25	18224	4.71057	0.0116014	0.000353611	0.000322179
GOTERM_CC_DIRECT	GO:0005839	proteasome core complex	11	0.574113	1.43726e-05	PSMA5, PSMB7, PSMA3, PSMB4, PSMA4, PSMA1, PSMB3, PSMB1, PSMB8, PSMB10, PSMB9	1857	21	18224	5.1405	0.0122135	0.000361429	0.000329302
GOTERM_CC_DIRECT	GO:0005747	mitochondrial respiratory chain complex I	17	0.887265	1.59489e-05	NDUFA13, NDUFB6, NDUFB5, NDUFA4, NDUFB4, NDUFA3, NDUFA10, NDUFA2, NDUFB2, NDUFA1, NDUFC1, PARK7, NDUFAB1, NDUFS3, NDUFS2, NDUFV2, NDUFV1	1857	49	18224	3.40475	0.0135439	0.000389609	0.000354977
GOTERM_CC_DIRECT	GO:0016282	eukaryotic 43S preinitiation complex	9	0.469729	3.80131e-05	EIF3M, EIF3K, EIF3L, EIF3I, EIF3G, EIF3H, EIF3E, EIF3D, EIF3A	1857	15	18224	5.88821	0.0319793	0.00087841	0.000800329
GOTERM_CC_DIRECT	GO:0033290	eukaryotic 48S preinitiation complex	9	0.469729	3.80131e-05	EIF3M, EIF3K, EIF3L, EIF3I, EIF3G, EIF3H, EIF3E, EIF3D, EIF3A	1857	15	18224	5.88821	0.0319793	0.00087841	0.000800329
GOTERM_CC_DIRECT	GO:0030670	phagocytic vesicle membrane	18	0.939457	5.41514e-05	ATP6V0B, ATP6V0E1, ANXA3, CYBA, TCIRG1, HLA-F, CORO1A, HLA-E, TLR1, RAB31, VAMP7, RAB11FIP1, LAMP2, RAC2, ATP6V0E2, ATP6V0D1, RAB8A, TLR2	1857	59	18224	2.994	0.0452452	0.00121841	0.0011101
GOTERM_CC_DIRECT	GO:0005885	Arp2/3 protein complex	8	0.417537	5.60445e-05	ACTR3, ACTR2, ARPC2, ARPC3, ARPC1B, ARPC1A, ARPC5L, ARPC5	1857	12	18224	6.54245	0.0467894	0.00122867	0.00111945
GOTERM_CC_DIRECT	GO:0005783	endoplasmic reticulum	120	6.26305	6.28807e-05	UBXN2B, CIB1, HNRNPR, PARK7, IFIT2, PYCARD, TCL1A, APMAP, CREB3L2, ARL6IP5, CAPN2, SLC39A6, PIEZO1, SEC62, CAST, PDIA3, MAP2K1, PRKCD, SLC30A1, P3H3, HLA-F, PDIA6, TPST2, DPM1, SULT2B1, TMX4, TMX1, ERP29, MAL, KDELR2, PPIB, RTN3, LRRC59, VCP, SET, TMED10, RPN2, ANP32A, CES1P1, MGST3, PSEN1, ABCB9, RTN4, MTDH, PGS1, APH1A, CYB5R4, CYB5R3, SSR1, SCAP, SEC31A, FDFT1, CTSA, OSBPL8, XBP1, HSPA5, TMEM5…	1857	828	18224	1.42227	0.052345	0.00134408	0.0012246
GOTERM_CC_DIRECT	GO:0030027	lamellipodium	33	1.72234	0.000144893	CYFIP1, ROCK1, KCNA2, NEDD9, CIB1, IQGAP2, CORO1A, CORO1C, PSTPIP1, SNX2, CAPZB, RAC2, STX4, SH3BGRL3, CTNNA3, STX3, RAC1, WASF2, ARPIN, ACTR3, VASP, KLHL2, MTSS1L, DGKZ, RHOA, VAMP7, PIK3CA, ARPC3, TRPV4, ABI1, CTNNB1, EVL, ARHGEF6	1857	160	18224	2.02407	0.116525	0.00300482	0.00273772
GOTERM_CC_DIRECT	GO:0005789	endoplasmic reticulum membrane	122	6.36743	0.000147605	LPGAT1, ARL6IP1, PITPNB, COL4A3BP, TMEM147, CREB3L2, ARL6IP5, PIEZO1, SEC62, RNF43, ACSL1, SACM1L, ALG5, TAP1, CYBA, PDIA6, CTDNEP1, DPM1, SLC9A6, TMX1, TRIM13, KDELR2, FKBP3, COPB2, RTN3, LRRC59, VCP, NECAB3, TMED10, RPN2, COPB1, MGST3, RPN1, PSEN1, CD1D, RASGRP1, RTN4, UBE2J1, ZMPSTE24, MTDH, APH1A, SDCBP, CYB5R1, PTDSS1, SCFD1, CYB5R4, CYB5R3, RDH16, SSR1, SCAP, SEC31A, FDFT1, OSBPL8, XBP1, HS…	1857	862	18224	1.38894	0.118572	0.00300482	0.00273772
GOTERM_CC_DIRECT	GO:0031902	late endosome membrane	24	1.25261	0.000167508	OSBPL9, IFITM3, CD63, TSG101, ANXA2, RNF13, MMD, VPS4B, OSBPL11, RHOB, VAMP8, TMEM59, PIKFYVE, HLA-DMA, AP5M1, HLA-DMB, VAMP7, LAMP2, CHMP2B, CHMP2A, ANXA6, HLA-DRA, VPS28, ARL8B	1857	101	18224	2.33196	0.133447	0.00333069	0.00303463
GOTERM_CC_DIRECT	GO:0005794	Golgi apparatus	121	6.31524	0.00023516	UBXN2B, CIB1, ZDHHC7, GCC2, LAPTM4A, COL4A3BP, AKR7A2, GOLGA5, HERC1, CAPN2, FAM3C, GABARAPL2, MAP2K1, SACM1L, ADAM10, SLC30A1, CSNK1D, CYBA, GOLGA8N, TPST2, RRAGA, KDELR2, PRKD2, RAF1, TMED10, COPB1, PSEN1, ZC3HAV1, RASGRP1, GABARAP, TGOLN2, APH1A, ATXN2, SEC14L1, PDCD10, SCAP, CD14, ZNF148, OSBPL9, LYN, RABGAP1L, ATP8B1, SEC16A, FZD9, RAB27A, UBAC1, ARPC2, STK26, SP3, PPT1, ITM2A, SERINC5, ITM2…	1857	863	18224	1.37596	0.182157	0.00456958	0.00416339
GOTERM_CC_DIRECT	GO:0015629	actin cytoskeleton	40	2.08768	0.000343916	WIPF1, ARPC1B, ARPC1A, HSPB7, IQGAP1, IQGAP2, CORO1A, GABARAP, CORO1C, PDLIM2, CAPZB, PSMB3, TOPBP1, SYNPO, MYOZ1, WASF2, PGM1, IVNS1ABP, ACTR3, VASP, ACTR2, PPP1R12A, TNNC1, KLHL2, DSTN, ARPC5, FGR, MARCKS, STAG2, BFSP1, ARPC2, PEAK1, ARPC3, CAPZA1, CDC42EP3, CAPZA2, LCP1, ALDOA, MAD1L1, MSRB1	1857	218	18224	1.80067	0.254797	0.00653441	0.00595357
GOTERM_CC_DIRECT	GO:0005856	cytoskeleton	60	3.13152	0.000361376	CALCOCO2, MAST1, BICD2, UXT, HINT1, PSTPIP1, MAEA, CASP8, SGCA, CAPZB, BASP1, DPYSL2, ARHGDIB, ARL6IP5, LRRFIP1, TNS4, JAK1, LZTS3, CCT3, MYLIP, FNBP1, TUBB, ARHGEF18, TYK2, RHOA, CKAP4, FGR, HCK, CLNS1A, EVL, DOCK2, PFN1, S100A9, LLGL1, CDC42SE1, ROCK1, MVP, NOD2, ADD3, PDLIM1, CNN2, SDCBP, INPP5D, RAB29, PACSIN2, S100A12, MAPK1, CTNNA3, DNAI1, MISP, WASF2, VASP, MSN, ALOX15B, LRPPRC, CAPZA1, AB…	1857	371	18224	1.58712	0.265843	0.00671688	0.00611983
GOTERM_CC_DIRECT	GO:0043234	protein complex	65	3.39248	0.000402005	CDKN1B, TES, YWHAB, UBE2D2, HMGB2, NR3C1, PHB2, TRMT112, PPP1CC, RASSF2, SCP2, YWHAQ, MYC, DPYSL2, CDK5RAP3, RNF111, SH3GLB1, HSP90AA1, ANXA1, TUBB, MAPK8IP2, DDOST, PRKAR1A, HAND2, CANX, CD48, BIRC2, DGKI, ASF1A, BIRC3, HDAC4, BECN1, SET, CAB39, HDAC1, PEX11B, PSEN1, BCL10, IQGAP1, NOD2, HIGD1A, CORO1A, PPM1F, HSPD1, SNX2, RBBP4, BTBD1, SCAP, MAPK1, MTA2, STRA6, SMARCE1, GCH1, ST13, RFTN1, RAB11…	1857	412	18224	1.54827	0.290917	0.00731306	0.00666301
GOTERM_CC_DIRECT	GO:0031982	vesicle	27	1.40919	0.000454536	DYNC1I2, CD81, GDI2, VPS26A, CIB1, NOD2, CORO1C, CST3, TUBA1C, BASP1, RAB29, CLIC1, LIM2, ANXA1, ANXA2, IFNGR1, MSN, MIF, RHOA, RAB11A, VAMP8, VAPA, TAGLN2, TKT, GPRC5C, GAPDH, PICALM	1857	128	18224	2.07007	0.322073	0.00809641	0.00737673
GOTERM_CC_DIRECT	GO:0005686	U2 snRNP	9	0.469729	0.000466554	SF3B5, SF3B2, SF3A1, SNRPD2, SNRPG, SNRPB2, SNRPD3, SF3B1, SNRPB	1857	20	18224	4.41616	0.329007	0.0081409	0.00741726
GOTERM_CC_DIRECT	GO:0012507	ER to Golgi transport vesicle membrane	15	0.782881	0.000523072	CD74, SEC24B, SEC13, TMED10, HLA-F, HLA-E, CNIH1, HLA-DPB1, TMED2, HLA-DRA, SCAP, SEC22B, SEC24C, HLA-DPA1, SEC31A	1857	52	18224	2.83087	0.360676	0.00894452	0.00814946
GOTERM_CC_DIRECT	GO:0010494	cytoplasmic stress granule	12	0.626305	0.000640088	DDX6, ZFP36, ATXN2, MBNL1, DDX3X, STAU1, PABPC4, CAPRIN1, CIRBP, PABPC1, LSM14A, PUM2	1857	36	18224	3.27123	0.421577	0.0107309	0.00977702

## Sheet: MF
Category	ID	Term	Count	%	PValue	Genes	List Total	Pop Hits	Pop Total	Fold Enrichment	Bonferroni	Benjamini	FDR
GOTERM_MF_DIRECT	GO:0005515	protein binding	1245	64.9791	5.51813e-57	ATF1, POP5, CHIC2, SPI1, PID1, EHMT1, GHITM, RBPJ, PSMD6, TBK1, PSMD7, PPP4R1, SCP2, CAPNS1, PSMD2, DPYSL2, C19ORF57, SMCO4, PRKACB, TMEM8A, ARPIN, FNBP4, GSTK1, ATG3, GABARAPL2, FNBP1, HPCAL1, RUFY1, SIGIRR, MYL7, DDX39A, PRKAR1A, SCO2, CLNS1A, CLDN7, PSME1, TXNIP, TMEM126B, UQCRC2, SF1, SLBP, ZNF274, SET, MEAF6, IQGAP1, ABCB9, BAZ2B, ZC3HAV1, OAZ2, MTMR6, GABARAP, OAZ3, SULT1A1, CYB5R1, C6, RHO…	1791	8785	16881	1.33577	8.70761e-54	8.71312e-54	8.53103e-54
GOTERM_MF_DIRECT	GO:0044822	poly(A) RNA binding	267	13.9353	5.48455e-39	RPL30, TES, RPL3, RPL32, EIF4A3, HNRNPR, RPL8, RPL6, IFIT2, RPL7, RPS15, RPS17, RPS16, LGALS1, RPS19, TRIM28, SNRPD2, RPS18, RPL36, RPL35, CPNE3, SNRPD3, RPS10, DDX17, MBNL1, IMP3, RPL22, CIRBP, FNDC3B, DNTTIP2, CSNK1E, CRNKL1, DHX40, DDX39A, SUB1, CLNS1A, RPL24, RPL27, SUCLG1, KCTD12, RPL29, PFN1, EIF1B, SF1, SLBP, ANP32A, RPN1, ZC3HAV1, SAMSN1, MTDH, PRDX1, PCBP1, LTA4H, RBM10, BTF3, XRCC5, PAR…	1791	1129	16881	2.22905	8.65463e-36	4.33006e-36	4.23956e-36
GOTERM_MF_DIRECT	GO:0003723	RNA binding	129	6.73278	1.08198e-18	RPL30, SPI1, RPL3, RPL34, FMR1, HNRNPR, SRP14, NR3C1, RPL10A, RPL8, RPL9, RPL6, IFIT2, RPL7, RPS15, YY1, FBL, RPS16, RPS18, PAPOLA, RPL38, RPL37, RPL39, JUNB, DDX17, MBNL1, MORC3, PCID2, RPS7, RPS5, RPL22, CIRBP, GTF3A, SARS, ILF2, CRNKL1, THOC7, NCL, UNC50, NHP2, SNRPG, RPL24, SRSF3, SRSF5, RPL29, SNRPA, SF1, SNRPB, YTHDC1, PRPF8, CDKN2AIP, RPF1, ATXN2, EMG1, ATXN1, TERT, PCBP1, A1CF, QKI, PUM2,…	1791	547	16881	2.22282	1.70737e-15	5.69485e-16	5.57583e-16
GOTERM_MF_DIRECT	GO:0098641	cadherin binding involved in cell-cell adhesion	82	4.27975	7.24881e-17	TES, DDX3X, HSP90AB1, YWHAB, RPL34, OLA1, PARK7, BZW2, BZW1, RPL6, PCMT1, LASP1, SLK, ATIC, CAPZB, EFHD2, LRRFIP1, CLIC1, SH3GLB1, CAST, ANXA1, ANXA2, IST1, CSNK1D, YWHAZ, EEF1D, RPL24, PLIN3, TAGLN2, MAPRE1, RPL29, TLN1, PFN1, ALDOA, LRRC59, RAB1A, DDX6, TXNDC9, ASAP1, IQGAP1, ZC3HAV1, RTN4, PDLIM1, CNN2, DNAJB1, SDCBP, LDHA, SNX2, PUF60, PRDX1, PCBP1, EIF4H, RPL14, PACSIN2, H1FX, RPL15, EPS15, …	1791	290	16881	2.66513	1.75193e-13	2.86147e-14	2.80167e-14
GOTERM_MF_DIRECT	GO:0003735	structural constituent of ribosome	58	3.02714	1.411e-10	SLC25A3, RPL30, RPL3, RPL32, RPL34, RPLP1, RPLP0, RPL10A, RPL8, RPL9, RPL6, MRPL33, RPL7, RPS4X, RPS15, MRPL3, RPS17, RPS16, RPS19, RPL36AL, RPS18, RPL36, RPL35, RPL38, RPL37, MRPL9, RPL39, RPS10, SLC25A44, RPS9, RPS7, IMP3, RPS5, MRPS22, RPL22, RPS6, RPL24, RPL27, RPL29, SLC25A5, SLC25A11, DAP3, SLC25A6, MRPS35, RPL12, RPL11, RPS15A, UCP2, RPS3, RPL14, RPL15, RPS27A, RPL19, RPS27, RPS29, FAU, RS…	1791	222	16881	2.46251	2.22656e-07	4.45594e-08	4.36281e-08
GOTERM_MF_DIRECT	GO:0042802	identical protein binding	128	6.68058	4.49432e-08	ARL6IP1, FMR1, GCC2, PARK7, PYCARD, STK10, TCL1A, SLK, DPYSL2, TRIM27, IER5, SH3GLB1, IK, FNBP1, USP4, APLP2, SOX10, DCTD, NISCH, TYROBP, DDX39A, NCL, CLDN7, CSNK2B, S100A4, HPRT1, RAF1, SNRPA, SF1, PFKFB1, VCP, BCL10, LDHB, SDCBP, LDHA, ATXN1, PRDX1, ESD, PACSIN2, FADD, RBM10, PHC2, SMURF2, CBX3, ST13, TGFB3, NONO, NUP153, NMI, LYZ, IGF2R, SETX, NFKBIA, GLUD1, BCL6, STK26, UBA3, HNRNPC, MYD88, T…	1791	749	16881	1.61076	7.09178e-05	1.18275e-05	1.15804e-05
GOTERM_MF_DIRECT	GO:0032403	protein complex binding	47	2.45303	7.18435e-07	ATF1, CYFIP1, SLC25A3, CDKN1B, TMED10, YWHAB, ITGB2, PPP2R2A, ARRB2, IQGAP1, NR3C1, RAP1B, PPP1CC, CASP8, RAP1A, MYC, NCK2, SCAP, UQCRFS1, FADD, WASF2, RBM10, NDEL1, NCOA1, IGBP1, BCAP31, IST1, NDUFA4, ST13, TUBB, MTHFR, MAPK8IP2, PPP1CA, NFKBIA, KAT2B, CALY, APEX1, ADM2, ABI1, GNB1, UQCRC1, HCLS1, KRAS, UQCRC2, ATP6V0D1, PPIB, VPS28	1791	206	16881	2.15047	0.00113305	0.000162058	0.000158671
GOTERM_MF_DIRECT	GO:0031625	ubiquitin protein ligase binding	55	2.87056	1.98526e-05	GPI, ARRB2, TUBA1B, MAP1LC3B, CASP8, TRIM28, SUMO1, PRKACB, JAK1, CCT2, GABARAPL2, TUBB, TNFRSF1B, YWHAZ, PIAS1, RRAGA, PRKAR1A, TRAF5, UQCRC1, TXNIP, NDUFS2, TMBIM6, SLC25A5, TRIB1, BECN1, VCP, RALB, RNF34, TSG101, CXCR4, NEDD8, BCL10, HIF1A, GABARAP, HSPD1, UBE2J1, BTBD1, SPOP, BID, LYN, SMAD2, USP25, MOAP1, XBP1, UBE2B, HSPA5, XRCC5, RPA2, UBE2G1, UBE2A, LRPPRC, NFKBIA, DNAJA1, UBE2N, MPHOSPH8	1791	287	16881	1.80627	0.0308421	0.00360448	0.00352915
GOTERM_MF_DIRECT	GO:0004298	threonine-type endopeptidase activity	11	0.574113	2.05448e-05	PSMA5, PSMB7, PSMA3, PSMB4, PSMA4, PSMA1, PSMB3, PSMB1, PSMB8, PSMB10, PSMB9	1791	21	16881	4.93715	0.0319002	0.00360448	0.00352915
GOTERM_MF_DIRECT	GO:0008134	transcription factor binding	54	2.81837	2.97914e-05	DDX3X, GTF2B, HDAC11, HMGB2, PARK7, HMGB1, RBPJ, HHEX, CHCHD2, SUMO1, HYAL1, MYC, C1QBP, NBN, JUNB, FOS, SOX10, YWHAZ, PIAS1, KAT2B, HAND2, CSNK2B, TRIB1, PPID, HDAC4, CEBPA, GTF2A2, CEBPB, FOXC1, CTBP1, HDAC1, BCL10, RNF4, HIF1A, IFI16, CREG1, RPS3, E2F2, MAPK1, BRD7, BPTF, SMAD2, NFYC, STAT3, NFKBIA, PSMC5, MAFB, CSDC2, FOSB, UBA2, CTNNB1, TAF7, RCOR1, TP73	1791	284	16881	1.79217	0.0459235	0.00470405	0.00460574
GOTERM_MF_DIRECT	GO:0019901	protein kinase binding	66	3.44468	4.87534e-05	HSP90AB1, MAML1, ITGB2, PTEN, PEBP1, CIB1, IRS2, PPP1CB, RPS6KA3, PPP1CC, CCND3, ZFP36, RPS19, RPS18, DPYSL2, RB1CC1, RAC1, CCNL1, CDK5RAP3, TRIM22, RAB8A, MAP3K5, MAP2K1, PPP1R12A, H2AFY, PGAM1, RPS6, PRKCD, ADAM10, MAPK8IP2, YWHAZ, CDC25B, FGR, EEF1A1, KAT2B, LCK, JTB, HCLS1, LLGL1, HDAC4, RGS19, MVP, BCL10, IQGAP1, NOD2, HIF1A, SV2A, PDCD10, RNF138, RPS3, PAK2, NPM1, CDKN2B, XBP1, SLC12A5, PLK…	1791	376	16881	1.65447	0.0740497	0.00699833	0.00685207
GOTERM_MF_DIRECT	GO:0019904	protein domain specific binding	42	2.19207	6.51264e-05	DDX6, VCP, CTBP1, YWHAB, HMGB2, GNAI3, IRS2, ARRB2, IQGAP1, PPP1CC, XPO1, TUBA1A, LAMP1, YWHAQ, BASP1, LAMP2, NLRP1, GUSB, YWHAH, IGBP1, ABCC2, HSPA5, IST1, CBX3, ITGA3, ST13, NDE1, TUBB, RAB27A, DYNLL1, YWHAZ, PIAS1, VAPA, HGS, CSNK2B, CHMP2B, CHMP2A, HOXB1, AIDA, STAMBP, KPNB1, NFE2L2	1791	208	16881	1.90322	0.0976681	0.00856955	0.00839046
GOTERM_MF_DIRECT	GO:0048306	calcium-dependent protein binding	18	0.939457	7.07996e-05	ANXA1, TSG101, PDCD6IP, ANXA2, ANXA3, ANXA4, TNNC1, ANXA11, S100A6, CASQ2, ANXA6, ANXA7, S100A4, S100P, CPNE3, S100A11, RBM22, SEC31A	1791	58	16881	2.92514	0.105711	0.00859943	0.00841971
GOTERM_MF_DIRECT	GO:0008137	NADH dehydrogenase (ubiquinone) activity	16	0.835073	8.31372e-05	NDUFA13, NDUFB6, NDUFB5, NDUFA4, NDUFB4, NDUFA3, NDUFA10, NDUFA2, NDUFB2, NDUFA1, NDUFC1, NDUFAB1, NDUFS3, NDUFS2, NDUFV2, NDUFV1	1791	48	16881	3.14182	0.122954	0.00924001	0.0090469
GOTERM_MF_DIRECT	GO:0023026	MHC class II protein complex binding	9	0.469729	9.25228e-05	CD74, HLA-DMA, HSP90AA1, HLA-DMB, HSP90AB1, CD81, HLA-DRA, ANXA11, MS4A1	1791	16	16881	5.30182	0.135849	0.00924001	0.0090469
GOTERM_MF_DIRECT	GO:0019899	enzyme binding	59	3.07933	9.86504e-05	TOP2B, BTG1, YWHAB, PTEN, PEBP1, ARRB2, PARK7, N4BP2L2, PYCARD, PPP3CA, ZFP36, LAMP1, LAMP2, BANF1, SNRPD3, RAC1, IL6R, YWHAH, HIST1H2AM, NCOA1, ATG3, PARP4, PRKCH, TSPYL1, H2AFY, PRKCD, TUBA4A, PIAS1, PLSCR1, NPC2, TMBIM6, RAF1, KPNB1, CUTA, HDAC1, MAT2B, BCL10, NOD2, HIF1A, ACAT1, RPS3, FYN, NLRP1, GBP1, EGLN1, LYN, HSPA5, CBX3, STAT1, TAF10, CBX1, HSPA6, RPA2, MAPK14, IGF2R, NFKBIA, GOLPH3, CT…	1791	333	16881	1.66998	0.144165	0.00924001	0.0090469
GOTERM_MF_DIRECT	GO:0019003	GDP binding	17	0.887265	9.94808e-05	PRPS1, RALB, SRP54, GNAI3, RAB27A, GEM, RHOB, RAB21, RAP1B, RAB31, RRAGC, RAB29, SUCLG2, KRAS, RAN, RAB8A, ARL8B	1791	54	16881	2.96727	0.145286	0.00924001	0.0090469
