# Supplementary material for: Construction and validation of molecular subtypes of coronary artery disease based on ferroptosis-related genes
Source: BMC Cardiovasc Disord. 2022 Jun 22;22:283. doi: 10.1186/s12872-022-02719-1 (PMC9219127; doi:10.1186/s12872-022-02719-1)
Supplement: Supplementary file 7 — Additional file 7: Table S4. All signal pathways obtained by gene set enrichment analysis (GSEA). [file 12872_2022_2719_MOESM7_ESM.xlsx]

## Sheet: Sheet1
	Table S4 All signal pathways obtained by gene set enrichment analysis (GSEA)
ID	Description	SetSize	EnrichmentScore	NES	Pvalue	P.adjust (False discover rate,FDR)	Qvalues	Rank	Leading_edge	Core_enrichment
hsa03060	Protein export	19	0.752303	2.11518	0.0013369	0.00588958	0.0034611	2363	tags=84%	list=19%
hsa03010	Ribosome	99	0.712151	2.59127	0.00105263	0.00542619	0.00318878	2484	tags=65%	list=20%
hsa03050	Proteasome	42	0.6952	2.24728	0.0011655	0.00542619	0.00318878	3354	tags=86%	list=27%
hsa00190	Oxidative phosphorylation	99	0.686892	2.49936	0.00105263	0.00542619	0.00318878	2805	tags=75%	list=23%
hsa03040	Spliceosome	103	0.640566	2.3425	0.00104822	0.00542619	0.00318878	3149	tags=66%	list=25%
hsa05332	Graft-versus-host disease	36	0.637937	2.01892	0.00116414	0.00542619	0.00318878	2333	tags=47%	list=19%
hsa05134	Legionellosis	50	0.634465	2.10729	0.00113636	0.00542619	0.00318878	2268	tags=50%	list=18%
hsa05012	Parkinson disease	202	0.615078	2.35873	0.00100908	0.00542619	0.00318878	2761	tags=58%	list=22%
hsa05140	Leishmaniasis	69	0.599679	2.101	0.0010846	0.00542619	0.00318878	2268	tags=51%	list=18%
hsa00020	Citrate cycle (TCA cycle)	29	0.598796	1.82497	0.00121507	0.00542619	0.00318878	3387	tags=69%	list=27%
hsa04932	Non-alcoholic fatty liver disease	129	0.594822	2.22017	0.00103413	0.00542619	0.00318878	2891	tags=57%	list=23%
hsa05330	Allograft rejection	33	0.594009	1.8438	0.00120192	0.00542619	0.00318878	2333	tags=45%	list=19%
hsa04666	Fc gamma R-mediated phagocytosis	87	0.590631	2.12123	0.00106157	0.00542619	0.00318878	2468	tags=51%	list=20%
hsa04612	Antigen processing and presentation	65	0.58823	2.03494	0.0010989	0.00542619	0.00318878	3015	tags=52%	list=24%
hsa00062	Fatty acid elongation	17	0.586529	1.60167	0.0175676	0.0489489	0.0287656	2565	tags=47%	list=21%
hsa05020	Prion disease	223	0.584825	2.24776	0.00100301	0.00542619	0.00318878	2761	tags=55%	list=22%
hsa04130	SNARE interactions in vesicular transport	30	0.581288	1.78567	0.00120337	0.00542619	0.00318878	2984	tags=43%	list=24%
hsa04662	B cell receptor signaling pathway	76	0.581245	2.06493	0.00106724	0.00542619	0.00318878	3063	tags=54%	list=25%
hsa05235	PD-L1 expression and PD-1 checkpoint pathway in cancer	80	0.579343	2.06769	0.00106724	0.00542619	0.00318878	2440	tags=44%	list=20%
hsa05132	Salmonella infection	217	0.576466	2.21052	0.00100705	0.00542619	0.00318878	3008	tags=51%	list=24%
hsa00970	Aminoacyl-tRNA biosynthesis	30	0.573208	1.76085	0.00120337	0.00542619	0.00318878	2470	tags=47%	list=20%
hsa03013	RNA transport	131	0.572872	2.13987	0.00103199	0.00542619	0.00318878	3800	tags=65%	list=31%
hsa04136	Autophagy	27	0.571442	1.7113	0.00371287	0.0144095	0.00846795	2410	tags=37%	list=19%
hsa05171	Coronavirus disease - COVID-19	201	0.570573	2.18825	0.00100908	0.00542619	0.00318878	2025	tags=43%	list=16%
hsa05014	Amyotrophic lateral sclerosis	292	0.570413	2.21026	0.001001	0.00542619	0.00318878	2771	tags=51%	list=22%
hsa05415	Diabetic cardiomyopathy	171	0.570068	2.16636	0.00101937	0.00542619	0.00318878	2765	tags=55%	list=22%
hsa04940	Type I diabetes mellitus	39	0.565431	1.81406	0.00116144	0.00542619	0.00318878	2333	tags=44%	list=19%
hsa04217	Necroptosis	128	0.561563	2.09598	0.00103413	0.00542619	0.00318878	2650	tags=45%	list=21%
hsa03018	RNA degradation	57	0.560446	1.91312	0.00111111	0.00542619	0.00318878	3630	tags=58%	list=29%
hsa04145	Phagosome	132	0.55707	2.0786	0.00103093	0.00542619	0.00318878	2934	tags=55%	list=24%
hsa05110	Vibrio cholerae infection	44	0.556189	1.81153	0.00115075	0.00542619	0.00318878	2507	tags=43%	list=20%
hsa04659	Th17 cell differentiation	97	0.55597	2.02099	0.00105374	0.00542619	0.00318878	2385	tags=43%	list=19%
hsa04621	NOD-like receptor signaling pathway	145	0.554933	2.08946	0.00102249	0.00542619	0.00318878	2395	tags=39%	list=19%
hsa05016	Huntington disease	249	0.55144	2.13264	0.001	0.00542619	0.00318878	2761	tags=51%	list=22%
hsa04141	Protein processing in endoplasmic reticulum	144	0.544404	2.05017	0.00102145	0.00542619	0.00318878	3478	tags=53%	list=28%
hsa04144	Endocytosis	208	0.544285	2.08962	0.00100705	0.00542619	0.00318878	2875	tags=50%	list=23%
hsa04140	Autophagy - animal	120	0.542652	2.012	0.00103306	0.00542619	0.00318878	2458	tags=38%	list=20%
hsa05135	Yersinia infection	127	0.542082	2.01811	0.0010352	0.00542619	0.00318878	3181	tags=54%	list=26%
hsa05416	Viral myocarditis	54	0.541235	1.82994	0.00111359	0.00542619	0.00318878	2507	tags=44%	list=20%
hsa05169	Epstein-Barr virus infection	191	0.540965	2.06956	0.0010101	0.00542619	0.00318878	3109	tags=51%	list=25%
hsa04216	Ferroptosis	36	0.53736	1.70061	0.00232829	0.00960787	0.00564622	3567	tags=56%	list=29%
hsa05162	Measles	128	0.536141	2.00109	0.00103413	0.00542619	0.00318878	2569	tags=42%	list=21%
hsa03015	mRNA surveillance pathway	72	0.535652	1.8831	0.00108225	0.00542619	0.00318878	3686	tags=53%	list=30%
hsa04658	Th1 and Th2 cell differentiation	83	0.534676	1.91482	0.00106496	0.00542619	0.00318878	2385	tags=46%	list=19%
hsa03008	Ribosome biogenesis in eukaryotes	56	0.533743	1.81357	0.00111607	0.00542619	0.00318878	3799	tags=54%	list=31%
hsa04664	Fc epsilon RI signaling pathway	61	0.532257	1.82938	0.00110011	0.00542619	0.00318878	2066	tags=41%	list=17%
hsa05010	Alzheimer disease	311	0.529515	2.05611	0.001001	0.00542619	0.00318878	2761	tags=48%	list=22%
hsa05131	Shigellosis	207	0.529486	2.03256	0.00100705	0.00542619	0.00318878	2743	tags=45%	list=22%
hsa05130	Pathogenic Escherichia coli infection	169	0.527453	2.00498	0.00101833	0.00542619	0.00318878	2535	tags=41%	list=20%
hsa00513	Various types of N-glycan biosynthesis	28	0.525677	1.59428	0.0134639	0.040641	0.0238833	3150	tags=39%	list=25%
hsa05152	Tuberculosis	161	0.522163	1.97854	0.00101626	0.00542619	0.00318878	3028	tags=46%	list=24%
hsa00510	N-Glycan biosynthesis	40	0.521164	1.67666	0.00348837	0.0137013	0.00805179	3575	tags=45%	list=29%
hsa04650	Natural killer cell mediated cytotoxicity	111	0.516706	1.90603	0.00104058	0.00542619	0.00318878	2628	tags=41%	list=21%
hsa05120	Epithelial cell signaling in Helicobacter pylori infection	65	0.514231	1.77895	0.0010989	0.00542619	0.00318878	2268	tags=40%	list=18%
hsa05164	Influenza A	156	0.509827	1.92742	0.00102145	0.00542619	0.00318878	3069	tags=44%	list=25%
hsa05321	Inflammatory bowel disease	59	0.509538	1.74461	0.00111111	0.00542619	0.00318878	2268	tags=41%	list=18%
hsa05340	Primary immunodeficiency	34	0.508295	1.58945	0.0130641	0.0400885	0.0235587	3346	tags=50%	list=27%
hsa04142	Lysosome	111	0.506312	1.86769	0.00104058	0.00542619	0.00318878	2747	tags=41%	list=22%
hsa04137	Mitophagy - animal	59	0.505203	1.72977	0.00111111	0.00542619	0.00318878	3922	tags=58%	list=32%
hsa04660	T cell receptor signaling pathway	99	0.50439	1.8353	0.00105263	0.00542619	0.00318878	3093	tags=47%	list=25%
hsa05145	Toxoplasmosis	102	0.501636	1.83587	0.00104493	0.00542619	0.00318878	2109	tags=35%	list=17%
hsa04120	Ubiquitin mediated proteolysis	120	0.501398	1.85905	0.00103306	0.00542619	0.00318878	3372	tags=48%	list=27%
hsa04714	Thermogenesis	177	0.50111	1.90927	0.00101626	0.00542619	0.00318878	2891	tags=47%	list=23%
hsa05323	Rheumatoid arthritis	80	0.499849	1.78398	0.00106724	0.00542619	0.00318878	2260	tags=35%	list=18%
hsa04380	Osteoclast differentiation	122	0.495703	1.8351	0.00103627	0.00542619	0.00318878	3189	tags=48%	list=26%
hsa05320	Autoimmune thyroid disease	46	0.495071	1.62294	0.00688073	0.0241196	0.0141742	2333	tags=33%	list=19%
hsa04071	Sphingolipid signaling pathway	107	0.49048	1.80733	0.0010395	0.00542619	0.00318878	2463	tags=36%	list=20%
hsa05203	Viral carcinogenesis	173	0.48987	1.8624	0.00101937	0.00542619	0.00318878	3244	tags=47%	list=26%
hsa05022	Pathways of neurodegeneration - multiple diseases	395	0.489704	1.91283	0.000999001	0.00542619	0.00318878	2761	tags=43%	list=22%
hsa01212	Fatty acid metabolism	47	0.488832	1.61355	0.00796359	0.0272758	0.016029	2122	tags=30%	list=17%
hsa04064	NF-kappa B signaling pathway	93	0.485464	1.75737	0.00105597	0.00542619	0.00318878	2886	tags=44%	list=23%
hsa04210	Apoptosis	127	0.485079	1.8059	0.0010352	0.00542619	0.00318878	2507	tags=36%	list=20%
hsa05017	Spinocerebellar ataxia	133	0.482295	1.79996	0.00102987	0.00542619	0.00318878	2463	tags=39%	list=20%
hsa05100	Bacterial invasion of epithelial cells	64	0.480068	1.65566	0.00440044	0.0161185	0.00947227	3153	tags=48%	list=25%
hsa05221	Acute myeloid leukemia	65	0.4788	1.65638	0.0043956	0.0161185	0.00947227	2901	tags=42%	list=23%
hsa00620	Pyruvate metabolism	41	0.476725	1.54117	0.0174419	0.0489489	0.0287656	2420	tags=37%	list=20%
hsa04620	Toll-like receptor signaling pathway	93	0.474032	1.71598	0.00105597	0.00542619	0.00318878	2268	tags=33%	list=18%
hsa04623	Cytosolic DNA-sensing pathway	51	0.467965	1.56008	0.0124717	0.0395631	0.0232499	3065	tags=37%	list=25%
hsa05167	Kaposi sarcoma-associated herpesvirus infection	176	0.467199	1.7794	0.00101729	0.00542619	0.00318878	3109	tags=41%	list=25%
hsa04613	Neutrophil extracellular trap formation	145	0.464447	1.74876	0.00102249	0.00542619	0.00318878	2557	tags=38%	list=21%
hsa04640	Hematopoietic cell lineage	91	0.457647	1.65127	0.00105708	0.00542619	0.00318878	2250	tags=33%	list=18%
hsa05142	Chagas disease	96	0.457045	1.65775	0.00211193	0.00882679	0.0051872	2463	tags=35%	list=20%
hsa04668	TNF signaling pathway	101	0.454873	1.66221	0.00209424	0.00882679	0.0051872	2066	tags=33%	list=17%
hsa05161	Hepatitis B	151	0.45227	1.70472	0.00102564	0.00542619	0.00318878	2066	tags=30%	list=17%
hsa05170	Human immunodeficiency virus 1 infection	187	0.451852	1.72183	0.00101523	0.00542619	0.00318878	3181	tags=42%	list=26%
hsa05166	Human T-cell leukemia virus 1 infection	200	0.447177	1.71565	0.00100806	0.00542619	0.00318878	3181	tags=42%	list=26%
hsa04670	Leukocyte transendothelial migration	99	0.442358	1.60959	0.00315789	0.0125546	0.00737788	1676	tags=29%	list=14%
hsa05220	Chronic myeloid leukemia	72	0.439495	1.54506	0.012987	0.0400885	0.0235587	2758	tags=39%	list=22%
hsa05160	Hepatitis C	142	0.439421	1.65014	0.00205339	0.00880795	0.00517613	2730	tags=35%	list=22%
hsa05163	Human cytomegalovirus infection	199	0.438715	1.68286	0.00100806	0.00542619	0.00318878	3015	tags=38%	list=24%
hsa04611	Platelet activation	108	0.436688	1.60549	0.00417973	0.0158274	0.00930119	2570	tags=33%	list=21%
hsa04066	HIF-1 signaling pathway	104	0.435448	1.59533	0.00313808	0.0125546	0.00737788	2268	tags=32%	list=18%
hsa04625	C-type lectin receptor signaling pathway	94	0.435013	1.57535	0.00422386	0.0158274	0.00930119	3181	tags=41%	list=26%
hsa01200	Carbon metabolism	103	0.43047	1.57419	0.00314465	0.0125546	0.00737788	2435	tags=37%	list=20%
hsa04722	Neurotrophin signaling pathway	111	0.421931	1.55643	0.00416233	0.0158274	0.00930119	2575	tags=34%	list=21%
hsa04062	Chemokine signaling pathway	167	0.421768	1.59942	0.00203874	0.00880795	0.00517613	2468	tags=32%	list=20%
hsa05168	Herpes simplex virus 1 infection	293	0.41158	1.59494	0.001001	0.00542619	0.00318878	3109	tags=32%	list=25%
hsa05210	Colorectal cancer	82	0.410682	1.46882	0.0170394	0.048303	0.028386	3971	tags=48%	list=32%
hsa04114	Oocyte meiosis	96	0.406849	1.47568	0.0158395	0.0456962	0.0268541	1586	tags=23%	list=13%
hsa04150	mTOR signaling pathway	126	0.398239	1.48039	0.0124224	0.0395631	0.0232499	2260	tags=28%	list=18%
hsa05418	Fluid shear stress and atherosclerosis	127	0.378065	1.4075	0.0165631	0.0473648	0.0278347	2590	tags=29%	list=21%
hsa04976	Bile secretion	68	-0.327944	-1.5884	0.0116279	0.037907	0.0222766	3223	tags=46%	list=26%
hsa04974	Protein digestion and absorption	79	-0.355407	-1.77493	0.0144928	0.0425643	0.0250136	3624	tags=58%	list=29%
hsa05217	Basal cell carcinoma	51	-0.35994	-1.6776	0.00833333	0.0280069	0.0164587	2855	tags=45%	list=23%
hsa04740	Olfactory transduction	71	-0.369033	-1.79033	0.0131579	0.0400885	0.0235587	3886	tags=62%	list=31%
hsa05412	Arrhythmogenic right ventricular cardiomyopathy	69	-0.377121	-1.82514	0.0125	0.0395631	0.0232499	2070	tags=55%	list=17%
hsa05414	Dilated cardiomyopathy	85	-0.397343	-2.02354	0.0144928	0.0425643	0.0250136	2325	tags=42%	list=19%
hsa04512	ECM-receptor interaction	79	-0.425117	-2.12307	0.0144928	0.0425643	0.0250136	4601	tags=68%	list=37%
hsa04975	Fat digestion and absorption	35	-0.431105	-1.78975	0.0126582	0.0396787	0.0233178	3969	tags=66%	list=32%
hsa05410	Hypertrophic cardiomyopathy	81	-0.446942	-2.22546	0.0153846	0.0447802	0.0263158	3500	tags=53%	list=28%
hsa00830	Retinol metabolism	41	-0.454857	-1.97921	0.00704225	0.0244231	0.0143526	4466	tags=66%	list=36%
hsa04744	Phototransduction	23	-0.495558	-1.87336	0.00458716	0.0166157	0.00976447	2037	tags=74%	list=16%
hsa04742	Taste transduction	61	-0.496464	-2.36162	0.0107527	0.0354078	0.020808	4445	tags=75%	list=36%
hsa00601	Glycosphingolipid biosynthesis - lacto and neolacto series	25	-0.501483	-1.93839	0.005	0.0179121	0.0105263	2982	tags=64%	list=24%
hsa04950	Maturity onset diabetes of the young	22	-0.506263	-1.87195	0.00917431	0.0305186	0.0179347	3982	tags=77%	list=32%
hsa00591	Linoleic acid metabolism	20	-0.556066	-2.0059	0.00803213	0.0272758	0.016029	4875	tags=80%	list=39%
hsa05033	Nicotine addiction	32	-0.612502	-2.51954	0.00584795	0.0207221	0.0121777	3875	tags=84%	list=31%
