# Supplementary material for: Construction and validation of molecular subtypes of coronary artery disease based on ferroptosis-related genes
Source: BMC Cardiovasc Disord. 2022 Jun 22;22:283. doi: 10.1186/s12872-022-02719-1 (PMC9219127; doi:10.1186/s12872-022-02719-1)
Supplement: Supplementary file 8 — Additional file 8: Table S5. Statistical analysis of immune cell infiltration in different subgroups based on single-sample gene set enrichment analysis (ssGSEA). [file 12872_2022_2719_MOESM8_ESM.xlsx]

## Sheet: Sheet1
Table S5 Statistical analysis of immune cell infiltration in different subgroups based on single-sample gene set enrichment analysis (ssGSEA)
	Pvalue	False discover rate (FDR)
Eosinophil	0.047	0.0515
Type 2 T helper cell	0.014	0.0169
Macrophage	7.9e-07	2.02e-06
Regulatory T cell	0.0016	0.00245
Mast cell	1.7e-07	5.59e-07
Activated CD8 T cell	9.8e-12	7.51e-11
CD56bright natural killer cell	7.9e-15	1.82e-13
Activated B cell	0.014	0.0169
Activated CD4 T cell	0.0076	0.0103
Activated dendritic cell	0.0023	0.00331
CD56dim natural killer cell	6.7e-09	2.57e-08
Gamma delta T cell	1.2e-05	2.3e-05
Immature B cell	0.00073	0.0012
Immature dendritic cell	1.2e-10	6.9e-10
MDSC	4.3e-09	1.98e-08
Monocyte	7.7e-06	1.61e-05
Natural killer cell	0.073	0.0763
Natural killer T cell	0.83	0.83
Neutrophil	0.00025	0.000442
Plasmacytoid dendritic cell	1.6e-13	1.84e-12
T follicular helper cell	3.6e-06	8.28e-06
Type 1 T helper cell	0.019	0.0219
Type 17 T helper cell	7.1e-07	2.02e-06
