# Supplementary material for: Construction and validation of molecular subtypes of coronary artery disease based on ferroptosis-related genes
Source: BMC Cardiovasc Disord. 2022 Jun 22;22:283. doi: 10.1186/s12872-022-02719-1 (PMC9219127; doi:10.1186/s12872-022-02719-1)
Supplement: Supplementary file 9 — Additional file 9: Table S6. Ferroptosis-related genes identified by least absolute shrinkage and selection operator (LASSO) regression. [file 12872_2022_2719_MOESM9_ESM.xlsx]

## Sheet: Sheet1
Table S6 ferroptosis-related genes identified by least absolute shrinkage and selection operator (LASSO) regression
	Log2fold change (Log2FC)	AveExpr	T test	P.Value	Adj.P.Val (False discover rate, FDR)	FerrDb or Genecard	HR.95L	HR.95H
ACSL1	-0.759623	8.58465	-7.56169	1.16861e-11	1.33517e-10	Genecard	8.47102	8.69829
ATP5MC3	-0.601267	7.68188	-9.16157	2.77544e-15	1.35865e-13	FerrDb	7.60211	7.76164
BACH1	-0.696176	6.12032	-9.31777	1.21106e-15	7.00885e-14	FerrDb	6.02878	6.21186
CASP8	-0.460188	6.91784	-7.63834	7.90347e-12	9.60593e-11	Genecard	6.84963	6.98606
FTH1	-0.450213	9.60758	-8.76812	2.22304e-14	6.97022e-13	FerrDb and Genecard	9.54642	9.66873
HIF1A	-1.01684	6.3861	-10.7052	7.36073e-19	3.37639e-16	FerrDb	6.26176	6.51044
MAP1LC3B	-0.46116	7.5799	-9.21465	2.09421e-15	1.0807e-13	Genecard	7.51904	7.64076
MIF	-0.604867	8.38648	-8.60222	5.32241e-14	1.433e-12	Genecard	8.30319	8.46977
MTDH	-0.552677	5.81313	-9.05187	4.96394e-15	2.14211e-13	FerrDb	5.73933	5.88692
PCBP1	-0.523536	9.82142	-10.4348	3.12273e-18	9.23787e-16	Genecard	9.75677	9.88607
PIK3CA	-0.359328	4.45649	-7.43568	2.2171e-11	2.28973e-10	FerrDb	4.40238	4.5106
RPL8	-0.523955	10.7627	-7.28981	4.63356e-11	4.35407e-10	FerrDb	10.6825	10.8429
SCP2	-0.603282	5.86722	-7.72128	5.17006e-12	6.74694e-11	FerrDb	5.77828	5.95615
TNFAIP3	-0.310244	7.31227	-8.05746	9.14055e-13	1.52568e-11	FerrDb	7.26807	7.35647
VDAC2	-0.488008	7.79131	-9.16487	2.72723e-15	1.34569e-13	FerrDb and Genecard	7.72667	7.85594
ZFP36	-0.402351	9.27096	-9.00223	6.45574e-15	2.63876e-13	FerrDb	9.21721	9.3247
